# Supplementary material for: Relationship between soccer physical activity enjoyment and internet addiction among adolescents: the chain mediating effect of emotional self-efficacy and athlete participation
Source: Front Psychol. 2025 Jul 15;16:1557282. doi: 10.3389/fpsyg.2025.1557282 (PMC12306968; doi:10.3389/fpsyg.2025.1557282)
Supplement: Supplementary file 1 [file Data_Sheet_1.zip]

Archive with 3 entries (2 files):
- 新建文件夹/
- 新建文件夹/原始数据.sav
- 新建文件夹/原始数据.xlsx
