# Supplementary material for: Relationship between soccer physical activity enjoyment and internet addiction among adolescents: the chain mediating effect of emotional self-efficacy and athlete participation
Source: Front Psychol. 2025 Jul 15;16:1557282. doi: 10.3389/fpsyg.2025.1557282 (PMC12306968; doi:10.3389/fpsyg.2025.1557282)
Supplement: Supplementary file 1 [file Data_Sheet_1.zip › 新建文件夹/原始数据.xlsx]

## Sheet: 1.12 570数据2
序号	姓名	性别	年龄	学段	学校	接下来需要你填写问卷（一）到（十五），题目的答案没有好坏之分，按真实的第一感受填写即可，除我们调研组外其他人均不会知道你的答案！！问卷的双面均有问题，请不要遗漏请您对以下问题进行画“⚪”选择（一）请根据您进行足球活动时的真实感受回答1—16题，选择相对应的选项。—1.我能享受其中的乐趣。	2.我感到无聊。	3.我不喜欢足球活动。	4.我觉得很愉快。	5.足球活动一点乐趣也没有。	6.足球活动给我带来活力。	7.足球活动令我感到沮丧	8.足球活动非常令人快乐。	9.进行活动时我的身体感觉不错。	10.从足球活动中我有收获。	11.足球活动非常令人兴奋	12.足球活动令我受到挫折	13.足球活动一点乐趣也没有。	14.足球活动能给我强烈的成就感。	15.足球活动令人感觉好。	16.我似乎更愿意去做其他的事。	（七）请根据您近期训练中的真实感受回答86—98题，根据实际情况选择相对应的选项。—86.足球训练课上，我会尽我所能地努力学习。	87.足球训练课上，我会积极地参与课堂中的各项学练任务。	88.足球训练课上，我会很认真地听老师授课。	89.足球训练课上，我能始终保持注意力集中。	90.足球训练课上，我感觉心情愉快。	91.我对足球训练课的学练内容很感兴趣。	92.我觉得上足球训练课是一种享受。	93.我很喜欢足球训练课上的教学内容。	94.足球训练课上，我会尝试将正在学习的新技能和我所知道的其它技能联想起来。	95.足球训练课上，我会不断监测自己的运动表现。	96.足球训练课上，我会尝试从体育老师那里获得反馈，以判断我的行为是否正确。	97.足球训练课上，当体育老师教授新技能时，我能联想到之前学过的类似技能。	98.足球训练课上，我会尝试从同学那里获得反馈，以判断我的行为是否正确。	（十一）请根据自身实际情况回答下面144—151题，选择相对应的选项。—144.你觉得上网的时间比你预期的要长。	145.你会因为上网忽略自己要做的事情。	146.你更愿意上网而不是和亲密的朋友待在一起。	147.你经常在网上结交新朋友。	148.生活中朋友、家人会抱怨你上网时间太长了。	149.你因为上网影响学习了。	150.你是否会不顾身边需要解决的一些问题而上网查Email或看留言。	151.你因为上网影响到你的日常生活了。	152.你是否担心网上的隐私被人知道。	153.你会因为心情不好去上网。	154.你在一次上网后会渴望下一次上网。	155.如果无法上网你会觉得生活空虚无聊。	156.你会因为别人打扰你上网发脾气。	157.你会上网到深夜不去睡觉。	158.你在离开网络后会想着网上的事情。
1114	樊嘉航	1	14	2	1	1	5	5	1	5	1	5	1	1	1	1	1	5	2	2	4	1	1	1	2	1	1	1	2	1	2	2	1	4	1	1	1	1	1	1	1	1	6	1	1	2	1	1	1
1115	许春治	1	15	2	1	1	5	5	1	5	1	5	1	1	1	1	5	5	1	1	5	1	1	1	1	1	1	1	1	3	3	3	1	4	1	1	1	1	1	1	1	1	4	4	1	1	1	1	1
1119	杨清宇	1	14	2	1	1	4	5	1	5	1	3	1	2	4	1	4	5	1	2	4	1	2	2	1	1	1	1	2	4	2	2	2	4	4	3	4	4	2	3	4	3	4	3	4	3	3	4	3
1122	张子峻	1	13	2	1	2	4	4	1	5	1	5	2	1	1	2	3	5	2	2	4	1	1	1	1	1	1	1	1	2	2	2	1	1	4	2	1	4	4	2	3	1	4	4	3	1	1	3	1
1125	杜子谦	1	13	1	1	1	4	5	1	5	1	4	2	2	1	1	3	5	1	2	3	2	2	2	1	3	2	2	1	2	3	3	2	3	3	2	4	3	5	2	2	4	2	5	3	4	4	3	2
1126	王梓童	1	14	2	1	2	5	4	2	5	2	5	1	1	2	2	5	5	2	3	5	2	2	1	2	1	1	4	2	3	3	2	2	2	4	4	2	1	3	5	3	3	6	1	2	2	2	1	2
1127	张宇杰	1	13	2	1	1	4	4	2	5	2	4	2	3	3	2	3	5	2	2	4	2	2	1	4	3	2	2	2	1	2	3	3	2	3	2	1	4	5	4	3	3	2	4	3	3	3	2	3
1128	刘瑞瑞	1	14	2	1	1	5	5	1	5	2	4	2	2	2	2	3	5	2	2	4	2	2	2	2	2	1	1	1	1	2	2	1	2	2	3	3	1	3	2	4	2	3	3	3	3	3	3	3
1131	李奋祥	1	11	1	2	1	5	5	1	5	1	5	1	1	1	1	3	5	1	1	4	2	3	2	2	1	1	1	1	1	2	3	4	1	1	1	1	3	3	5	2	4	1	4	2	1	1	5	2
1134	李建强	1	14	2	1	1	5	5	1	5	1	5	1	1	1	1	5	5	1	1	3	1	1	1	1	1	1	1	1	1	1	1	1	1	5	2	1	2	5	1	1	1	6	6	6	5	1	1	1
1135	张天磊	1	15	2	2	1	4	5	1	5	1	5	1	1	1	2	4	5	2	2	3	1	2	1	2	1	1	1	1	2	2	2	2	1	3	6	1	1	2	1	4	3	5	1	1	3	1	1	1
1137	席保瑞	1	12	1	2	1	4	5	1	5	4	3	1	1	2	1	4	5	2	1	5	1	1	1	2	1	1	1	1	2	2	2	1	2	6	6	6	6	6	5	3	4	2	3	4	6	1	1	1
1138	樊旭	1	13	2	1	1	5	5	1	5	2	5	1	1	1	3	4	5	2	2	4	2	3	2	2	2	2	1	2	4	3	4	4	3	1	1	1	2	1	1	2	2	2	1	2	1	2	2	3
1139	赵志蕊	1	14	2	2	1	5	4	1	5	1	4	1	1	1	1	4	5	3	1	5	2	2	1	1	1	1	1	1	1	2	3	1	1	5	3	2	1	5	1	1	3	1	2	2	2	3	3	4
1145	康辰	1	12	1	1	1	5	5	1	5	5	5	1	1	1	1	5	5	1	1	5	1	1	1	1	1	1	5	1	1	1	1	1	1	6	6	5	6	6	1	6	5	6	1	6	6	1	6	5
1146	王奕博	1	14	2	1	2	5	5	1	5	1	5	2	1	1	2	3	5	2	2	5	1	1	1	1	1	1	1	1	2	2	1	1	1	1	1	1	3	4	1	1	1	6	1	1	1	1	1	1
1148	谢宇航	1	14	2	1	1	5	5	1	5	1	4	1	2	1	2	5	5	1	1	1	1	1	1	1	1	1	1	1	1	2	2	2	2	2	2	1	1	1	1	3	1	3	1	1	1	1	1	1
1149	乔羽	1	15	2	1	1	5	5	1	5	1	5	2	2	1	2	4	5	1	1	5	1	1	2	2	1	3	3	3	3	3	3	3	2	5	5	2	1	1	2	3	2	6	1	1	1	1	1	1
1150	李建易	1	12	2	2	2	5	5	1	5	2	5	2	1	1	3	4	5	3	2	4	2	2	2	3	1	2	2	1	3	2	3	2	2	4	4	4	3	5	2	4	3	5	3	2	1	1	2	1
1151	付昱文	1	12	2	1	1	4	5	1	5	2	5	2	3	2	2	4	5	2	2	4	2	3	2	3	2	1	2	2	2	2	3	3	3	4	4	2	2	3	2	3	3	4	2	2	3	2	2	3
1152	王选	1	13	2	2	2	3	5	2	5	1	4	3	2	1	4	3	5	1	3	4	1	1	2	2	3	1	1	4	1	2	4	2	3	5	5	3	6	6	4	1	2	1	2	2	3	2	3	4
1153	刘宝帅	1	12	2	2	1	5	5	1	5	1	3	1	1	1	2	2	5	2	1	5	1	1	1	1	1	1	1	2	2	2	2	2	3	4	2	1	2	1	2	4	2	1	1	2	1	3	1	2
1154	王议卓	1	14	2	1	1	5	5	1	5	1	4	2	1	1	1	2	5	1	1	3	1	1	1	2	1	2	1	2	2	2	1	3	1	3	2	2	1	4	3	3	2	5	3	3	2	2	1	2
1155	曹琳波	1	14	2	1	2	5	5	1	5	1	5	2	2	2	1	3	5	2	1	5	1	1	1	2	1	1	1	1	1	1	1	1	1	2	2	1	5	1	2	1	1	6	2	1	1	1	1	1
1156	樊君林	1	13	2	2	2	4	4	1	4	2	5	1	3	2	2	4	4	2	2	4	2	3	2	2	3	1	1	1	2	3	3	2	3	1	3	2	2	5	4	2	4	3	2	5	3	3	5	2
1157	毛新宇	1	14	2	1	2	5	5	1	5	1	5	1	1	1	1	4	5	2	1	4	1	1	1	2	1	1	3	1	2	1	1	2	4	1	1	1	2	1	1	2	1	3	5	1	1	3	1	2
1158	付浩楠	1	13	2	2	2	1	5	1	5	1	5	1	3	1	1	5	5	1	1	5	1	1	1	1	2	1	1	1	1	1	2	2	3	6	5	3	1	6	6	6	5	6	6	4	6	5	2	4
1159	王嘉宇	1	15	1	1	2	5	4	2	5	1	3	2	2	2	2	3	5	2	2	4	2	2	2	3	3	2	3	3	3	2	2	2	2	4	3	1	1	4	4	3	3	3	2	2	3	1	2	4
1160	雪星和	1	14	2	1	1	5	5	1	5	1	5	2	1	1	3	4	5	2	1	5	2	2	2	2	2	2	2	2	2	2	2	2	2	3	3	2	3	3	2	2	2	3	4	3	3	2	1	2
1161	韩浩杰	1	15	2	2	2	5	5	2	5	2	5	1	1	1	3	5	5	2	2	5	2	2	1	2	2	1	2	2	1	3	2	2	2	3	3	2	2	4	3	5	3	3	4	3	3	3	4	3
1162	王岩	1	15	2	2	2	4	4	2	4	2	3	2	1	1	2	3	4	2	2	2	2	2	2	2	2	2	2	2	1	2	2	2	2	5	5	3	3	4	5	5	5	4	5	4	5	4	5	5
1163	刘雨浩	1	12	1	2	1	1	4	1	4	1	4	1	1	1	2	4	4	1	1	4	2	2	1	2	1	2	3	1	1	1	1	1	1	1	1	1	6	1	1	1	1	1	1	1	1	2	1	2
1164	短清俊	1	11	1	2	1	5	5	1	5	1	5	1	1	1	1	5	5	1	1	1	1	1	1	1	1	1	1	2	1	1	1	1	2	1	1	1	1	2	1	1	1	1	1	1	1	1	1	1
1165	宋梓洋	1	11	1	2	1	5	5	1	5	1	5	1	1	1	1	5	5	1	1	5	1	1	4	4	1	1	2	1	1	5	3	1	3	6	5	4	1	5	6	3	2	1	1	5	5	1	1	4
1166	周星宇	1	12	1	2	2	5	5	1	5	2	4	1	2	2	2	2	5	2	2	3	3	2	3	3	2	3	3	3	3	2	3	2	3	4	3	4	2	5	3	3	3	3	3	5	5	4	2	4
1167	高博文	1	13	1	2	1	2	1	1	3	1	1	1	1	1	1	2	3	1	1	1	3	4	1	3	2	2	1	1	2	1	2	1	1	1	1	1	3	4	6	5	6	1	1	4	6	1	1	2
1168	王欣宇	1	15	2	2	1	4	5	1	5	1	4	1	1	1	1	4	5	1	1	4	2	1	1	2	1	1	1	1	1	2	2	1	2	1	4	2	3	5	6	3	4	4	5	4	3	3	3	4
1171	王鑫	1	14	2	2	2	4	4	2	4	2	4	2	2	2	2	4	4	2	2	4	2	2	2	2	2	1	1	2	2	2	2	2	4	3	3	2	3	3	3	3	3	3	3	2	2	2	2	2
1177	王兴博	1	11	1	2	1	5	5	1	5	1	5	1	1	1	1	5	5	2	1	4	2	2	2	2	2	1	2	2	2	2	2	2	2	2	2	2	2	2	5	2	5	6	2	2	2	1	1	2
1178	葛光洋	1	13	1	2	1	5	5	1	5	1	5	1	1	1	2	5	5	1	1	3	3	1	1	2	1	1	3	1	1	2	1	2	3	1	2	1	4	2	6	5	4	6	1	5	6	5	4	6
1180	刘鑫	1	12	1	2	1	4	5	1	5	1	5	1	1	1	2	5	5	1	3	5	1	1	1	2	1	2	1	1	1	2	2	2	3	2	1	1	5	6	6	1	5	6	1	1	4	1	1	1
1181	郭家乐	1	14	2	2	1	5	5	1	5	1	5	1	1	1	2	5	5	2	1	2	1	1	1	1	1	1	1	1	2	1	2	1	1	1	1	1	2	1	3	2	1	6	1	1	2	1	1	1
1182	王妍	1	15	2	2	1	5	5	1	5	1	5	2	1	1	2	3	5	1	1	3	1	1	1	1	1	1	1	1	1	1	1	1	1	6	6	2	5	6	5	5	4	6	4	5	3	4	5	6
1183	李燕峰	1	13	1	2	1	5	5	1	5	1	5	1	1	1	1	5	5	2	1	5	1	1	1	2	1	1	1	1	2	1	1	2	3	1	1	2	1	3	4	1	2	1	1	3	2	1	1	3
1184	高浩楠	1	14	2	2	4	5	5	2	5	1	5	1	1	2	2	5	5	1	2	5	2	2	2	2	2	1	5	1	1	2	4	2	4	3	5	2	3	5	3	5	2	5	6	5	4	1	4	4
1185	贾伟	1	13	1	2	5	5	5	5	5	5	5	5	5	5	1	5	5	1	1	5	1	1	1	1	1	1	1	1	1	1	1	1	1	3	6	2	1	3	5	1	3	1	3	5	2	1	1	3
1186	范礼阳	1	15	2	2	1	4	5	1	5	1	5	1	1	2	1	4	5	1	1	4	2	1	1	1	1	1	1	1	1	2	2	2	2	3	2	3	2	4	4	1	3	1	3	1	4	4	3	3
1189	李雅博	1	13	1	2	1	3	5	1	4	2	4	1	3	2	1	3	4	1	2	5	4	1	1	2	1	2	3	1	2	2	3	2	3	4	3	5	6	3	4	2	1	4	2	1	1	4	3	2
1192	韩翌	1	12	1	2	1	5	5	1	5	1	5	1	5	1	4	4	5	1	1	5	1	1	1	1	1	1	1	1	1	2	1	1	1	1	2	1	1	2	1	1	1	5	3	1	1	1	1	1
1193	武思聪	1	12	1	2	2	4	5	1	5	2	4	2	2	2	1	5	5	1	2	4	2	2	1	1	2	2	2	2	2	2	2	1	1	3	2	3	4	4	2	1	2	5	1	2	3	2	1	2
1196	任田皓	1	11	1	2	1	5	5	1	5	1	5	1	1	1	1	3	5	1	1	5	1	1	1	1	1	1	1	1	1	3	1	1	1	3	5	1	6	2	1	1	2	6	6	4	1	1	1	1
1197	王兴哲	1	13	1	2	1	5	5	1	5	1	5	1	1	1	1	5	5	1	1	5	1	2	2	1	1	1	1	1	1	1	2	1	1	3	3	1	1	1	1	1	1	4	1	1	1	1	1	1
1201	张民杰	1	13	1	2	1	5	3	1	4	2	3	1	2	1	1	2	4	1	1	2	2	2	1	2	1	4	4	4	2	1	2	2	3	3	1	2	5	2	4	3	1	6	2	2	1	3	1	1
1203	李羿成	1	14	2	1	1	5	5	1	5	1	4	1	1	2	1	2	5	1	1	5	1	1	1	3	1	1	1	2	3	2	1	1	1	4	3	3	3	4	3	4	3	4	1	6	5	1	2	1
1204	刘志伟	1	15	2	1	1	5	5	1	5	1	5	1	2	1	1	3	5	1	1	5	1	1	1	1	1	1	2	1	2	2	2	2	1	4	1	1	1	4	3	3	1	1	1	1	1	1	1	1
1210	董士豪	1	14	2	1	2	5	5	2	5	1	4	2	2	1	1	3	5	2	2	4	2	2	2	2	2	1	1	1	2	3	3	2	2	4	5	3	3	4	3	2	3	6	5	4	2	2	3	2
1211	薛亚杰	1	12	2	1	1	5	5	1	5	1	4	1	3	2	1	3	5	1	1	4	1	1	3	2	1	1	1	2	1	3	5	2	5	6	6	3	5	5	4	6	4	1	1	1	3	3	6	5
1213	高浩宇	1	13	1	2	4	5	5	4	5	3	5	2	5	2	3	5	5	3	2	4	1	3	1	1	2	1	5	1	1	2	4	4	2	4	5	6	2	5	6	2	2	4	2	3	4	3	1	2
1215	李铭航	1	15	2	1	1	5	5	1	5	1	4	1	1	1	1	4	5	2	2	4	1	2	2	1	1	2	2	2	2	2	4	2	3	4	3	2	2	4	4	5	2	4	5	4	2	1	4	3
1218	张治宇	1	14	2	1	1	5	5	1	5	1	5	1	1	1	1	3	5	3	3	4	2	2	2	2	2	2	2	3	2	2	3	2	3	3	4	3	2	6	3	3	3	6	3	4	3	3	2	3
1219	曹智	1	14	2	1	1	4	5	2	5	1	5	1	1	1	2	3	5	1	3	5	2	1	2	2	2	1	2	2	1	2	1	2	2	4	4	2	2	4	3	4	3	4	4	4	4	3	3	3
1220	王宇浩	1	14	2	1	1	4	5	2	5	1	4	2	1	1	1	2	5	2	1	3	1	2	1	2	1	1	1	1	1	2	3	2	2	2	2	1	2	1	2	3	2	3	1	1	1	1	1	1
1222	胡柏林	1	13	2	1	1	5	5	1	5	1	5	1	1	5	1	5	5	1	1	5	1	1	2	2	1	1	1	1	1	3	3	2	3	2	2	2	2	4	1	3	2	6	3	2	4	1	2	1
1223	张耀杰	1	13	2	1	1	3	5	1	5	1	5	1	1	1	1	5	5	1	1	1	1	1	1	1	1	1	1	1	1	1	1	1	1	6	6	5	4	3	4	5	5	6	3	3	3	2	2	3
1224	张浩宇	1	14	2	1	1	5	5	1	5	1	5	1	1	1	1	5	5	1	1	5	2	1	1	1	1	1	2	1	1	2	2	1	1	3	2	1	1	4	4	1	4	6	5	1	1	1	3	3
1226	王奋凯	1	12	1	2	1	5	5	1	5	1	5	1	1	1	1	5	5	1	1	2	1	1	1	1	1	1	1	1	1	1	2	2	1	1	1	1	2	6	1	2	3	1	2	4	1	1	1	1
1229	鲁佳浩	1	13	2	1	1	5	5	1	5	1	5	1	1	2	2	2	5	1	2	4	2	2	2	2	2	2	2	2	3	3	3	3	2	4	2	3	1	5	3	3	3	5	3	4	3	4	3	4
1231	任志龙	1	13	1	2	3	5	5	1	5	1	5	2	1	1	1	4	5	2	1	5	1	1	1	1	2	3	4	1	1	1	1	1	1	1	1	2	1	1	1	1	1	6	1	1	1	6	1	1
1235	张鑫	1	14	2	1	2	5	5	2	5	2	5	2	1	1	2	3	5	2	2	5	2	1	1	2	2	1	2	2	2	2	2	2	2	4	2	1	1	2	3	1	3	1	1	1	1	1	1	1
1236	王鍇	1	13	1	2	1	4	5	2	5	1	5	1	1	1	1	5	5	1	1	5	1	1	2	1	1	2	1	1	1	1	1	1	2	1	6	1	1	1	1	1	1	1	1	1	1	1	1	1
1239	何森洋	1	13	1	2	1	5	5	1	5	1	5	1	1	1	1	5	5	1	4	5	1	1	1	1	2	1	2	1	2	2	2	2	2	3	3	2	4	5	2	2	4	2	3	3	4	3	3	4
1241	关鑫	1	11	1	1	2	5	5	1	5	1	5	1	1	1	2	5	5	2	2	5	1	1	1	1	2	2	2	2	2	3	2	1	1	3	2	1	4	6	6	3	2	5	5	2	1	2	1	2
1243	王兆森	1	11	1	1	1	5	5	2	5	1	5	2	1	2	1	3	5	2	1	4	2	2	1	3	1	1	3	2	2	4	2	2	2	5	5	2	2	5	3	3	1	2	1	5	1	2	1	2
1244	张浩宇	1	11	1	1	1	5	5	1	5	1	4	1	2	1	4	3	5	1	2	4	1	2	1	2	1	1	3	1	2	1	4	2	2	2	5	1	1	1	2	1	1	1	4	1	1	1	1	1
1245	王兆林	1	11	1	2	1	5	4	1	4	1	5	2	2	1	2	5	4	1	2	5	1	1	1	2	1	1	2	1	2	1	2	2	2	2	1	1	5	2	1	5	1	1	2	1	1	1	1	2
1246	边泽伟	1	12	1	1	2	4	5	2	5	2	4	1	2	2	2	3	5	2	2	4	3	3	2	2	2	3	2	2	2	2	2	2	2	3	2	1	2	2	3	4	4	4	5	3	4	2	1	2
1247	刘洋洋	1	12	1	1	1	5	5	1	5	1	5	1	1	1	1	5	5	1	1	5	1	1	1	1	1	1	1	1	1	1	1	1	1	1	1	1	1	1	1	1	1	1	1	1	1	1	1	1
1248	白天阳	1	12	1	1	2	4	1	1	5	1	5	1	1	2	2	4	5	1	1	4	2	2	1	2	1	1	1	2	2	2	2	2	3	3	2	1	3	2	2	2	2	1	3	2	2	1	1	2
1253	朱祖晨	1	11	1	1	1	5	5	1	5	1	5	2	1	2	1	1	5	1	1	5	1	2	1	2	1	1	2	2	1	1	2	1	2	5	4	1	5	1	1	5	4	3	1	4	1	1	1	1
1254	闫根顺	1	12	1	1	1	5	5	1	5	1	5	1	1	1	1	5	5	2	1	4	2	1	1	1	1	1	2	1	1	2	1	1	1	4	3	3	3	3	5	3	3	1	1	1	1	1	1	2
1255	王宇博	1	13	1	1	4	3	4	3	3	3	3	3	2	2	4	4	3	2	2	3	2	3	2	4	2	3	2	4	3	4	3	4	2	3	4	3	5	3	5	3	5	2	3	5	3	3	4	5
1256	王浩田	1	12	1	1	1	5	5	1	5	1	5	1	1	1	1	5	5	1	1	4	1	1	2	1	2	1	2	1	2	3	1	2	2	1	1	2	3	1	1	4	3	3	4	3	3	2	1	2
1258	刘德瑞	1	11	1	1	2	4	3	2	4	1	3	1	1	2	2	4	4	2	1	4	2	1	2	1	2	2	1	2	2	1	2	2	2	3	2	2	2	5	5	3	5	4	4	4	5	1	1	2
1259	张鑫	1	13	1	1	1	5	5	1	3	1	4	1	1	1	2	2	3	1	3	4	2	1	1	1	2	1	3	1	2	2	1	2	1	4	3	2	1	6	5	1	2	1	2	3	1	1	2	1
1261	王雨博	1	13	1	1	1	4	4	2	5	1	5	1	1	1	2	5	5	1	3	4	1	1	1	1	2	1	4	1	1	1	1	2	1	1	1	1	1	5	4	1	1	1	5	1	2	1	1	1
1262	王凯	1	10	1	1	1	1	5	2	3	2	3	4	1	1	1	3	3	3	5	1	2	3	2	3	2	3	4	3	2	3	2	2	3	3	2	3	4	1	3	4	3	2	2	2	2	2	3	4
1263	王树树	1	11	1	1	2	4	5	1	4	2	5	1	1	1	2	3	4	3	2	4	2	2	2	2	2	2	2	2	2	2	2	3	3	2	2	2	2	2	3	3	3	4	4	3	3	2	3	2
1268	郝玉龙	1	12	1	1	1	5	5	2	5	1	5	1	1	1	1	3	5	3	1	4	1	5	5	1	1	2	2	4	2	1	1	1	2	2	2	5	6	6	2	3	5	1	5	5	3	3	3	3
1269	李浩楠	1	11	1	1	2	3	1	1	3	1	2	1	1	2	1	5	3	3	1	2	2	1	1	1	1	1	2	2	2	1	2	1	2	1	4	2	3	2	3	2	3	2	3	2	4	2	3	3
1270	张晓博	1	13	1	2	2	5	5	1	5	2	4	1	1	1	3	4	5	2	1	5	2	3	2	1	2	3	4	1	2	3	2	1	4	2	4	2	3	1	3	6	2	6	1	1	1	1	1	1
1277	刘博	1	12	1	2	1	5	5	1	5	1	5	1	1	2	2	4	5	1	1	4	1	1	2	1	1	1	2	2	1	1	2	2	2	2	1	1	2	5	1	4	1	3	3	3	1	1	1	2
1284	刘雨浩	1	10	1	1	1	5	5	1	5	1	5	1	2	1	1	5	5	2	1	5	1	2	3	4	5	2	3	4	5	2	4	3	1	3	2	3	3	3	6	4	5	6	6	5	5	2	3	3
1285	王浩轩	1	10	1	1	2	5	5	1	4	1	4	1	1	2	1	4	4	2	1	5	2	2	1	1	1	2	2	1	2	2	1	2	1	3	1	3	5	5	4	4	5	1	4	2	3	2	3	1
1288	王佳佑	1	10	1	1	1	5	5	1	5	1	5	1	1	1	1	5	5	1	1	5	1	3	5	3	3	4	3	2	4	3	2	3	3	4	3	4	2	3	4	4	3	4	3	4	5	3	5	4
1289	刘雨泽	1	10	1	1	3	4	5	1	5	1	5	2	1	2	3	3	5	2	2	4	2	2	2	2	1	1	3	1	1	4	3	3	4	3	6	1	2	3	1	1	3	4	3	1	1	2	1	2
1290	李昕睿	1	11	1	1	1	2	4	2	5	1	5	1	2	1	1	4	5	1	1	5	1	1	2	1	2	2	1	1	2	2	1	2	2	4	5	1	3	6	5	4	6	4	2	1	1	2	2	1
1299	解阳卓	1	11	1	1	1	3	5	2	5	4	5	1	1	1	1	5	5	1	1	2	1	1	1	2	1	2	1	1	1	1	1	2	1	5	5	3	1	4	3	5	5	3	2	3	4	1	1	1
1300	徐向琛	1	11	1	1	5	5	3	5	5	1	1	3	5	1	1	3	5	1	1	3	1	2	1	1	2	1	3	1	2	2	1	2	4	3	3	1	4	1	3	2	6	6	1	2	1	1	3	1
1302	雷宇博	1	10	1	1	2	1	5	1	5	1	4	2	1	1	1	4	5	2	1	2	1	2	2	2	3	1	1	2	2	2	2	2	1	4	3	3	4	5	4	3	5	6	5	3	4	5	1	2
1303	杨紫涵	1	10	1	1	3	4	2	3	5	3	4	1	3	4	2	4	5	3	3	4	3	2	4	5	2	3	2	3	3	3	4	2	3	3	2	1	1	6	1	4	1	6	3	2	3	2	5	1
1304	王俊豪	1	10	1	1	1	5	5	1	5	1	5	1	1	1	1	5	5	1	1	5	2	2	4	3	4	3	3	1	1	3	2	1	2	3	3	2	4	3	4	3	4	5	3	3	4	1	1	3
1305	刘北辰	1	9	1	1	1	5	5	1	5	1	5	1	5	1	1	5	5	1	1	4	2	3	2	2	1	1	1	1	2	2	1	2	3	2	5	3	1	5	3	4	5	3	4	5	3	4	3	6
1306	呼志轩	1	10	1	1	1	5	5	1	5	1	4	1	2	1	1	4	5	1	1	5	1	1	2	2	1	2	2	1	3	1	2	1	2	2	2	1	1	1	1	2	2	1	1	2	1	1	1	2
1308	田宇楠	1	10	1	1	1	5	5	1	5	1	5	1	1	1	1	5	5	1	1	5	1	1	1	1	1	1	1	1	1	1	1	1	1	6	6	6	6	6	6	6	6	6	6	6	6	6	6	6
1313	石子墨	1	9	1	1	1	5	5	1	5	1	5	1	1	1	1	5	5	1	1	1	1	1	1	1	1	1	1	2	2	2	2	2	2	3	4	5	1	3	6	3	6	6	1	1	1	6	1	1
1314	叶雨山	1	11	1	1	1	5	5	1	5	1	5	1	1	1	2	5	5	1	1	5	1	1	1	2	1	1	1	2	1	2	1	2	1	2	2	1	1	2	2	2	1	2	1	1	1	1	1	1
1315	段玉辰	1	10	1	1	1	4	5	1	5	1	5	1	1	1	1	3	5	1	1	5	2	3	2	2	2	2	2	2	2	2	2	2	2	2	2	2	2	2	6	1	6	6	6	1	1	1	1	1
1316	张博宇	1	11	1	1	1	5	5	1	5	1	5	1	1	1	1	5	5	1	1	5	1	1	2	1	1	1	1	1	2	2	2	2	1	1	1	1	1	6	5	3	1	1	1	6	6	1	1	1
1317	白子轩	1	10	1	1	1	5	5	1	5	1	5	1	1	1	1	5	5	1	1	5	1	1	1	2	1	1	1	1	2	2	2	3	2	6	4	1	1	3	2	1	1	1	1	1	2	2	1	1
1319	李权	1	11	1	1	1	5	5	1	5	1	5	1	1	1	1	5	5	1	1	5	1	1	1	1	1	1	1	1	2	3	1	2	3	1	1	1	1	1	6	1	1	1	1	1	1	1	1	1
1321	岳笑萱	1	10	1	1	1	5	5	3	5	1	5	1	1	1	1	5	5	1	1	5	4	4	3	2	1	1	3	2	3	1	3	2	4	1	3	3	5	4	2	6	1	3	4	2	4	5	1	1
1323	束晨阳	1	9	1	1	2	4	4	1	4	1	5	1	2	2	2	4	4	2	1	4	2	2	1	1	2	2	1	1	2	2	2	1	3	3	1	1	5	5	3	3	3	4	2	3	1	1	1	4
1325	任柏阳	1	13	2	1	1	4	5	1	5	1	3	1	1	1	1	1	5	2	1	5	1	2	2	4	1	1	1	1	2	2	3	1	1	1	6	1	1	6	6	2	6	6	4	6	6	1	1	3
1326	张阳	1	12	2	1	1	5	5	1	5	1	3	1	1	1	1	2	5	1	1	5	1	2	1	1	1	1	1	1	2	2	2	1	1	1	1	1	1	1	1	1	1	6	2	3	1	1	1	3
1328	高伟国	1	14	2	2	2	4	5	1	5	2	5	1	2	2	1	4	5	2	3	3	1	1	2	3	2	1	1	2	3	2	3	2	3	4	5	2	2	5	2	2	2	5	5	2	1	1	3	3
1329	王孝琛	1	12	1	1	1	5	5	1	5	1	5	2	1	1	1	5	5	1	1	1	1	2	4	3	1	1	1	1	2	1	2	3	4	6	5	4	3	2	1	2	3	4	5	6	5	4	3	2
1330	张嘉诚	1	13	2	1	1	5	5	2	5	2	5	1	2	2	2	4	5	2	2	4	2	2	2	3	2	2	2	2	2	2	2	2	2	4	4	3	1	4	4	3	3	5	4	3	2	3	2	4
1331	李国甲	1	15	2	2	1	5	5	1	5	1	5	1	1	1	1	4	5	2	1	5	1	1	1	1	1	1	1	1	1	1	1	1	1	5	1	1	1	1	1	1	1	1	1	1	1	1	1	1
1333	贺文浩	1	14	2	1	1	5	4	1	5	1	5	1	1	1	2	5	5	1	1	4	2	2	2	2	1	2	2	2	3	3	2	2	2	3	2	3	1	2	3	2	3	5	5	4	2	1	1	3
1339	刘瑞哲	1	11	1	1	2	5	5	1	5	1	4	1	1	1	1	3	5	1	1	5	2	2	2	4	2	1	1	1	3	3	1	2	3	1	1	2	5	6	1	1	1	6	5	1	1	1	1	1
1342	李龙沁	1	14	2	2	2	3	5	2	4	1	5	1	1	1	1	4	4	2	2	3	2	2	2	2	1	1	2	2	1	2	2	2	2	4	4	3	3	4	3	3	3	4	5	4	4	3	3	3
1347	李籽乐	1	14	2	1	1	5	5	1	5	1	4	1	1	1	1	2	5	2	1	5	1	1	1	2	1	1	1	1	2	2	2	2	1	4	2	1	1	1	1	1	1	1	1	1	2	1	1	2
1348	同奕卓	1	13	2	1	1	5	5	1	5	1	4	2	2	2	2	3	5	2	2	4	2	2	1	2	1	1	3	2	2	1	2	2	4	5	3	3	1	5	4	4	3	3	5	2	2	1	2	3
1349	韩天宇	1	14	2	2	1	5	5	1	4	1	5	2	1	1	2	4	4	5	3	1	1	1	1	3	3	1	1	1	2	2	1	1	1	4	5	4	2	1	3	4	2	6	1	1	2	1	1	1
1351	芦思哲	1	13	2	1	1	5	5	1	5	1	5	1	2	1	2	2	5	3	1	5	2	2	2	2	1	1	1	1	1	2	2	2	2	5	5	2	2	5	5	2	3	5	4	4	4	3	3	4
1352	唐博	1	13	2	2	2	3	5	2	4	2	5	1	2	1	2	3	4	2	2	4	1	2	2	1	1	1	2	2	2	2	4	2	5	3	5	5	2	5	5	5	4	1	1	2	3	3	1	1
1354	刘天宇	1	13	2	2	1	5	5	1	5	1	5	1	1	1	1	5	5	1	1	5	5	5	5	5	5	5	5	5	5	1	1	2	2	1	1	1	1	5	1	1	6	4	1	1	1	1	1	1
1356	边承昊	1	13	2	1	1	5	5	1	5	1	5	1	1	1	1	5	5	1	1	5	1	1	1	1	1	1	1	1	2	2	1	1	2	2	1	1	2	3	1	2	1	2	1	3	1	1	1	1
1357	高博	1	14	2	1	2	4	4	2	5	2	4	2	1	2	2	2	5	3	2	4	1	1	1	2	1	1	2	1	2	2	3	3	2	4	1	1	2	2	1	1	2	2	3	1	1	1	1	1
1358	王海宁	1	13	2	2	1	4	5	1	5	4	4	5	5	1	2	4	5	3	2	4	1	2	1	2	1	3	4	3	3	2	1	2	3	3	4	1	3	4	5	4	4	5	3	4	4	2	4	4
1359	陈帅奇	1	14	2	1	1	5	5	1	5	1	5	1	1	1	1	5	5	1	1	5	1	1	1	1	1	1	1	1	1	1	1	1	1	1	1	1	1	4	1	1	1	1	1	1	4	1	1	1
1360	金嵩	1	13	2	1	2	4	4	2	4	2	4	2	2	1	2	3	4	2	2	5	2	2	3	2	2	1	2	1	1	3	2	1	2	3	4	2	2	2	4	1	2	2	2	2	1	3	3	4
1362	刘凌浦	1	13	2	1	1	5	5	1	5	2	4	2	2	1	2	3	5	2	2	5	1	2	2	3	1	1	1	3	2	3	2	2	3	5	3	2	2	6	1	2	1	4	3	5	5	4	4	2
1363	文和谐	1	14	2	1	2	4	4	2	5	2	4	2	2	4	2	4	5	2	2	3	2	2	2	4	4	3	3	2	2	4	4	3	4	6	5	3	3	6	4	3	5	6	6	4	4	5	4	4
1364	刘进鹏	1	14	2	2	2	3	5	2	5	1	4	3	2	1	4	2	5	1	2	2	2	2	2	1	2	1	2	1	1	2	1	2	1	2	3	2	3	3	2	4	2	3	3	2	3	3	2	3
1365	李炫璋	1	13	2	1	1	5	5	2	5	1	5	2	3	2	2	5	5	1	2	5	2	2	2	2	1	1	1	1	1	2	2	3	3	5	5	1	1	1	2	5	2	2	2	1	1	1	2	1
1366	崔馨文	1	12	2	1	1	5	5	1	5	1	4	1	2	1	1	4	5	1	1	1	1	2	2	2	1	1	4	1	1	2	1	2	1	4	3	1	5	4	4	4	3	4	5	4	3	1	1	3
1367	张栩浩	1	8	1	1	1	5	5	1	5	1	5	1	1	1	1	5	5	1	1	5	1	1	1	1	1	1	1	1	1	1	1	2	3	6	6	1	6	2	1	4	3	4	4	4	1	4	1	6
1369	张宸鑫	1	9	1	1	1	2	5	1	5	1	5	1	1	1	1	5	5	1	1	5	1	1	1	1	1	1	1	1	1	2	1	1	2	1	1	1	5	5	5	1	1	1	1	1	1	6	2	2
1370	刘宇轩	1	12	1	1	1	2	5	1	5	1	5	1	1	1	1	5	5	1	1	5	5	5	5	5	5	5	5	5	5	5	5	5	5	6	6	6	6	6	6	6	6	6	6	6	6	1	1	1
1374	胡宇杰	1	10	1	1	1	5	5	1	5	1	2	1	1	1	1	5	5	1	1	5	1	1	1	1	1	1	1	1	1	1	1	1	1	2	1	1	1	1	1	1	1	1	1	1	1	1	1	1
1375	雷柯磊	1	12	1	1	1	5	5	1	5	1	5	1	1	1	1	5	5	1	1	5	1	1	1	1	1	1	1	1	1	1	1	1	2	1	1	1	5	5	5	1	1	1	1	1	1	1	1	1
1376	张博乐	1	9	1	1	1	5	5	1	5	1	5	1	2	1	1	2	5	1	1	5	1	3	1	1	1	1	1	1	4	4	4	1	2	5	4	5	3	4	4	5	1	3	2	4	2	3	2	2
1377	薛治贤	1	9	1	1	1	1	5	1	5	1	5	1	1	1	1	2	5	1	1	5	1	1	1	1	2	1	1	2	1	1	1	1	1	2	3	1	6	6	6	2	2	6	5	4	3	1	2	2
1378	刘力源	1	11	1	1	1	5	5	1	5	1	5	1	1	1	1	1	5	1	1	5	1	1	1	1	1	1	1	1	1	1	1	1	1	1	1	1	1	1	1	1	1	1	1	1	1	1	1	1
1379	张然然	1	9	1	1	1	5	5	1	5	1	5	1	1	1	1	1	5	1	1	5	1	1	1	1	1	1	1	2	1	1	1	1	1	1	1	1	1	1	1	6	1	1	1	2	1	1	1	1
1380	李宇星	1	11	1	1	2	4	5	1	5	1	5	1	1	1	3	5	5	1	1	3	1	1	1	1	1	1	2	1	2	2	2	2	2	5	1	1	2	4	2	5	3	4	5	4	3	3	1	2
1381	李怡博	1	10	1	1	1	4	5	1	5	1	5	1	1	1	1	5	5	1	1	5	1	1	1	1	1	1	5	1	1	1	1	1	1	3	4	1	5	1	1	6	1	5	1	1	1	1	1	1
1385	刘金硕	1	11	1	1	1	1	1	1	5	1	4	1	1	1	1	2	5	1	1	1	2	1	2	4	2	3	2	3	3	1	4	3	3	3	4	3	2	5	2	4	2	4	6	3	4	4	2	4
1387	钱雨乐	1	10	1	1	1	5	5	1	5	1	5	1	1	5	1	3	5	5	1	3	5	5	3	3	5	5	5	5	5	3	3	5	3	6	3	6	6	1	6	1	6	6	6	1	6	6	1	6
1388	王卓卓	1	13	2	2	2	4	4	3	5	2	3	1	2	2	2	3	5	2	2	4	1	1	1	1	5	1	5	2	2	1	1	1	2	4	4	1	3	5	5	4	4	5	3	4	3	1	1	1
1389	谢筱峰	1	13	2	2	2	5	5	1	5	1	5	2	3	1	2	4	5	2	3	4	2	4	3	2	1	3	5	4	2	2	1	2	2	3	6	4	5	3	5	4	6	3	2	3	4	1	3	2
1392	刘杰	1	15	2	2	3	4	5	2	5	3	4	2	2	2	2	5	5	3	3	4	2	1	1	1	2	1	1	2	2	2	3	2	2	4	3	1	1	4	5	4	1	1	6	2	3	1	1	2
1393	郭兰琪	1	10	1	1	4	5	5	4	5	5	1	1	1	1	1	5	5	1	1	5	1	1	1	1	1	1	1	1	1	1	1	1	1	1	1	1	1	6	6	1	1	6	1	1	1	1	1	1
1394	郭殿成	1	13	2	2	1	5	5	1	5	1	5	2	2	1	1	2	5	2	2	5	1	2	1	1	1	1	1	1	1	1	1	1	1	1	4	3	4	4	3	2	4	1	1	5	3	2	1	3
1399	郝一鸣	1	12	1	1	1	5	5	1	5	1	5	1	1	1	1	5	5	1	1	5	1	3	1	1	1	1	1	1	1	2	3	1	4	1	1	1	1	6	6	1	6	4	6	5	2	1	1	1
1400	谷宇航	1	11	1	1	1	5	5	1	5	1	5	1	1	1	5	5	5	1	1	4	1	1	1	2	2	2	2	1	1	1	1	1	3	2	4	1	5	5	2	5	2	2	5	2	4	5	1	4
1402	纪佳成	1	12	1	1	1	4	5	1	5	1	5	1	1	1	3	5	5	1	1	5	2	1	1	1	2	2	3	1	1	2	1	1	2	4	2	1	1	4	4	4	5	1	2	2	1	1	1	1
1404	尚宇轩	1	11	1	1	5	1	1	5	1	5	1	5	5	5	5	1	1	5	5	1	5	5	5	5	5	5	5	5	5	5	5	5	5	1	1	1	1	1	6	1	6	6	6	1	1	1	1	1
1406	曹江	1	11	1	2	2	5	5	1	5	5	5	1	1	2	2	5	5	1	1	4	1	2	1	2	2	2	2	1	2	1	2	2	2	5	5	5	4	3	3	4	3	4	3	5	2	2	5	5
1408	杨荣斌	1	12	1	1	1	5	5	1	5	1	5	1	1	1	2	5	5	1	1	5	1	2	1	2	2	1	3	2	2	2	1	2	2	3	1	1	1	1	6	3	1	6	4	2	1	1	1	1
1412	刘子杰	1	12	1	1	1	5	5	1	5	1	5	1	1	1	1	4	5	1	1	4	1	2	1	1	1	1	1	1	1	2	2	2	1	1	1	1	1	1	3	6	1	1	1	1	1	1	1	1
1413	呼延博瑞	1	10	1	2	1	5	5	1	5	1	5	1	1	1	1	5	5	1	1	5	1	1	1	1	1	1	1	1	1	1	1	1	1	1	1	1	1	1	2	6	6	6	1	1	1	1	1	1
1415	乔子晟	1	10	1	1	1	1	4	1	2	1	1	2	2	1	1	1	2	1	1	1	1	1	1	1	5	5	5	1	1	1	1	1	5	1	1	1	1	6	6	6	6	1	1	1	1	1	1	6
1418	薛皓月	1	10	1	1	1	5	4	1	5	1	5	1	1	1	1	3	5	4	1	5	1	1	1	1	1	1	1	1	1	1	1	1	1	1	1	1	1	1	1	2	1	6	2	1	1	1	1	1
1419	刘智泽	1	13	1	2	3	4	5	1	5	4	4	1	1	1	1	4	5	2	1	4	1	2	1	1	2	2	2	1	2	2	2	1	2	5	5	6	5	3	3	3	5	2	2	2	4	2	2	3
1420	刘铭庭	1	13	1	1	1	5	5	1	5	1	5	1	1	1	1	5	5	1	1	5	1	1	1	1	1	1	1	1	1	1	1	1	1	1	1	1	1	1	1	3	1	6	1	1	1	1	1	1
1422	张嘉宇	1	12	1	1	1	5	5	1	5	1	5	1	1	1	1	5	5	1	1	1	1	1	1	1	1	1	1	1	1	1	1	1	1	1	1	1	1	1	1	1	1	1	1	1	1	1	1	1
1423	张国文	1	12	1	2	1	5	5	1	5	1	5	1	1	1	1	5	5	1	1	5	1	2	1	1	1	1	2	2	1	2	2	2	2	3	1	1	1	5	6	6	3	6	2	2	6	1	1	1
1427	陈思宇	1	11	1	2	2	4	5	1	5	1	4	2	1	1	1	5	5	1	1	5	1	1	1	2	2	2	1	1	1	2	2	2	2	4	1	1	1	1	1	1	1	1	1	1	2	1	1	1
1431	王晓烜	1	12	1	1	3	4	5	1	5	1	5	2	1	3	1	3	5	2	1	5	3	3	3	2	1	2	5	2	3	2	3	3	3	3	3	3	1	2	6	3	2	2	1	2	2	1	1	2
1437	王正阳	1	11	1	1	4	5	4	2	4	1	5	1	1	1	1	4	4	1	2	5	2	1	1	1	2	2	4	2	1	2	2	2	2	4	5	1	4	5	4	3	4	1	2	2	1	1	1	2
1441	王浩宇	1	13	1	2	3	2	3	2	4	1	2	1	1	1	1	2	4	1	1	3	2	1	3	2	2	3	2	4	3	2	2	1	1	2	3	3	1	3	4	4	3	4	2	3	4	4	3	2
1442	任天翊	1	11	1	1	2	5	5	2	5	1	5	1	2	1	2	5	5	1	3	5	1	2	2	3	1	5	1	1	1	2	1	2	3	3	4	1	4	3	1	4	4	2	1	3	1	2	1	1
1444	王勇	1	13	1	2	4	5	5	3	5	2	5	1	1	1	1	4	5	1	1	5	1	1	1	1	2	2	1	1	2	2	1	2	1	5	4	5	5	4	5	4	4	3	4	5	4	5	5	4
1445	李柏霖	1	11	1	1	1	5	5	1	5	1	5	1	1	1	1	5	5	5	1	5	1	1	1	1	1	1	3	1	1	1	1	1	1	5	1	1	1	6	1	1	1	6	1	1	1	1	1	1
1446	张涛	1	12	1	2	1	4	1	1	5	1	5	1	2	1	3	5	5	1	1	4	3	4	1	2	2	2	3	2	3	2	2	3	3	4	4	5	5	4	2	4	2	1	1	1	3	3	1	2
1447	李敬扬	1	11	1	1	1	5	5	1	5	1	5	1	1	1	1	5	5	1	1	5	1	1	1	1	1	1	1	1	1	2	2	1	2	1	1	1	1	1	1	1	1	1	1	1	1	1	1	1
1448	王龙龙	1	11	1	2	2	4	1	3	5	3	3	3	2	4	3	3	5	3	3	3	2	4	3	4	3	3	2	2	3	3	4	2	3	4	5	3	6	5	4	6	4	6	4	5	3	3	5	5
1449	郑文轩	1	11	1	2	1	4	4	1	4	1	4	1	1	1	1	3	4	1	1	3	2	2	2	3	2	2	2	3	2	2	2	2	3	4	3	3	4	4	3	3	3	5	5	5	5	2	3	5
1450	韩宇昊	1	12	1	2	1	5	5	1	4	1	5	1	1	1	1	5	4	1	1	5	5	5	5	3	5	5	5	5	5	3	5	5	5	2	5	6	6	1	3	4	3	1	3	1	3	1	1	4
1452	刘佳奇	1	13	1	2	1	5	5	1	5	1	5	1	1	1	1	3	5	1	1	1	1	1	1	1	1	1	1	1	1	1	1	1	1	1	2	1	1	3	1	1	1	1	1	1	2	1	1	2
1453	崔宏富	1	11	1	2	1	5	5	1	5	1	5	1	1	1	1	5	5	1	1	5	1	1	1	1	1	1	1	1	1	1	1	1	1	1	1	1	1	1	1	1	1	1	1	1	1	1	1	1
1455	闫铭宇	1	13	1	2	2	4	5	1	5	1	5	1	2	2	2	4	5	2	1	3	2	2	2	2	3	2	3	3	2	3	3	2	3	2	3	2	1	4	4	3	3	2	3	2	3	2	3	2
1457	刘生龙	1	12	1	2	2	5	5	2	5	1	5	1	2	1	2	4	5	1	5	4	2	2	2	1	1	1	1	1	1	2	3	2	2	1	1	1	5	2	2	2	2	5	2	5	2	2	1	2
1458	侯海瑞	1	13	1	2	1	5	5	1	5	1	5	1	1	1	1	5	5	1	1	4	1	1	1	2	1	1	1	1	1	1	1	2	1	1	1	2	1	4	1	1	1	1	4	3	1	1	2	1
1459	高逸军	1	12	1	2	2	3	2	3	5	1	4	1	2	2	2	2	5	3	3	4	3	4	2	2	2	3	2	3	2	4	1	1	3	3	5	5	4	4	5	3	6	4	5	4	6	6	4	4
1460	贺子豪	1	12	1	2	1	3	5	1	4	1	5	1	1	1	1	5	4	1	1	5	1	1	1	1	1	1	5	2	1	2	1	2	1	1	1	1	1	1	2	1	6	1	1	1	1	1	1	1
1461	冯亦然	1	12	1	2	2	5	4	1	5	1	5	2	1	1	2	3	5	2	1	5	1	2	1	2	1	1	1	1	2	2	3	2	1	1	5	3	2	6	4	4	3	2	1	2	1	1	1	4
1462	高宇杰	1	10	1	1	1	5	5	1	5	1	4	1	2	1	1	4	5	1	1	5	1	1	1	1	2	2	3	1	2	2	1	2	2	3	2	3	2	2	4	2	1	2	1	1	3	4	1	1
1464	姚凯乐	1	11	1	1	2	5	5	2	5	2	5	1	2	1	2	5	5	1	2	4	2	2	1	3	2	2	3	2	1	2	2	2	1	3	3	2	4	4	3	4	3	5	4	3	3	3	2	2
1465	罗浩轩	1	12	1	1	1	5	5	1	5	1	5	1	1	1	1	5	5	1	1	5	1	1	1	1	1	1	1	1	1	2	2	1	1	4	3	1	3	4	1	1	3	5	3	3	3	1	1	1
1467	高天雨	1	13	1	1	1	5	5	1	5	1	5	1	1	1	1	5	5	1	1	4	1	1	1	1	1	1	1	1	1	2	1	1	1	4	4	2	1	3	1	3	2	3	1	2	1	1	1	1
1468	高志远	1	12	1	1	1	3	5	1	5	1	3	1	5	1	1	5	5	1	1	5	1	1	1	1	1	1	1	1	1	1	1	1	1	1	1	1	1	1	6	1	1	1	1	1	1	1	1	1
1470	刘起通	1	12	1	1	2	5	5	2	5	2	5	1	1	1	2	4	5	2	4	5	3	4	3	1	1	3	5	1	3	1	3	3	3	3	4	3	3	4	4	3	4	3	3	4	4	3	2	2
1475	张雅琦	1	12	1	1	1	4	5	1	5	1	5	2	1	1	1	5	5	2	2	5	2	2	1	2	1	2	1	1	2	2	2	2	1	3	5	1	1	6	6	1	3	6	6	5	2	1	1	3
1477	郭彦湖	1	10	1	1	3	5	5	2	5	1	5	1	1	2	3	4	5	3	2	5	1	3	2	1	1	1	1	2	3	2	1	1	2	3	2	3	1	1	1	6	3	6	1	1	4	1	1	1
1479	汪子阳	1	9	1	1	2	5	5	1	5	1	5	1	1	1	1	5	5	1	1	5	1	1	1	1	1	1	1	1	1	1	1	2	4	2	3	1	5	3	3	3	1	1	1	2	1	1	1	1
1480	高振轩	1	12	1	1	3	3	4	2	4	2	4	2	2	3	3	3	4	3	2	3	4	4	4	2	2	1	3	1	1	2	2	1	2	1	1	1	1	6	1	1	1	6	1	1	1	1	1	1
1482	王若应	1	12	1	1	1	5	5	1	5	1	5	1	1	1	1	3	5	1	1	5	1	2	1	2	2	2	2	2	2	3	3	2	5	3	2	1	1	3	1	3	1	5	1	1	1	1	2	2
1484	刘长安	1	12	1	1	1	4	5	3	4	1	5	2	1	1	2	4	4	2	2	3	2	2	2	2	2	2	2	2	2	2	2	3	2	2	5	5	5	3	3	3	3	1	1	3	2	5	5	5
1485	刘立扬	1	10	1	1	2	4	5	1	5	1	5	2	1	1	2	5	5	1	1	5	1	1	1	1	2	1	3	1	1	1	2	2	3	3	2	3	2	1	6	3	3	2	1	1	2	3	1	2
1486	何茗杰	1	11	1	1	1	4	5	1	5	1	5	1	3	1	3	4	5	3	1	4	2	3	3	2	1	2	2	2	3	3	2	2	3	3	2	1	2	4	3	3	3	4	3	3	3	1	1	2
1488	孙哲	1	10	1	1	3	5	5	1	5	1	5	1	1	1	1	5	5	5	1	5	1	1	3	1	1	1	3	1	3	3	1	1	2	1	1	3	3	2	3	4	3	3	4	4	1	2	3	3
1490	张玉博	1	12	1	1	1	5	5	1	5	1	5	1	1	1	1	5	5	1	1	5	1	1	1	1	1	1	1	1	1	1	1	1	1	2	1	1	4	1	1	1	1	6	1	1	1	1	1	1
1491	屈雅田	1	10	1	1	1	4	5	2	5	1	4	1	3	2	3	4	5	1	3	5	1	1	3	2	4	3	2	4	2	4	3	2	4	3	2	5	2	4	3	5	6	5	2	4	4	6	3	4
1492	郑吉皓	1	9	1	1	1	5	5	1	5	1	5	1	1	2	1	5	5	2	2	5	2	3	2	3	1	1	1	2	3	3	3	2	2	1	4	1	1	3	6	4	5	6	1	1	5	1	1	1
1496	高睿博	1	11	1	2	1	5	5	2	5	1	5	1	2	1	1	5	5	2	2	5	1	4	2	2	1	2	1	1	4	2	1	1	4	3	5	4	3	2	5	1	6	4	2	1	1	1	1	1
1499	范嘉默	1	11	1	1	2	4	5	3	5	2	4	1	2	2	3	2	5	3	2	3	3	2	2	2	3	2	3	2	2	2	2	1	2	4	3	3	2	4	3	3	4	4	3	3	3	2	1	2
1501	钱继扬	1	9	1	1	1	4	4	1	4	1	4	1	4	4	1	4	4	4	1	4	2	3	2	2	2	2	2	2	3	2	3	2	3	2	3	3	3	3	4	3	1	1	1	2	1	1	1	1
1502	康胜	1	12	1	1	1	4	5	1	5	1	4	1	3	2	3	4	5	4	3	4	2	2	2	1	1	1	1	2	2	1	2	1	3	3	3	2	2	2	2	1	3	2	3	4	2	2	1	2
1503	杜昊	1	12	1	1	1	5	5	1	5	1	5	1	1	1	1	5	5	1	1	5	1	1	1	1	1	1	1	1	1	2	1	1	1	1	1	1	1	1	1	1	1	2	1	1	1	1	1	1
1504	朱怡西	1	10	1	1	1	5	5	1	5	2	4	2	2	1	2	5	5	1	1	2	2	2	1	2	2	2	1	1	2	2	2	2	2	4	4	5	4	4	5	4	5	4	5	4	5	5	2	4
1507	叶俊杰	1	9	1	1	1	5	5	1	5	2	5	2	1	3	1	5	5	3	1	5	3	2	2	1	1	1	1	2	2	3	4	2	4	3	4	5	3	5	3	2	3	4	1	1	3	4	3	4
1509	贺佳乐	1	12	1	1	1	5	4	1	5	1	5	1	1	1	1	2	5	1	1	5	2	1	1	1	1	1	1	1	2	2	2	1	1	1	6	1	1	1	2	2	1	4	1	1	1	1	1	1
1511	沙雨轩	1	10	1	1	1	5	5	1	5	1	5	1	1	1	1	5	5	1	1	5	2	1	2	2	1	1	2	1	1	2	2	2	2	3	1	1	2	5	1	3	1	6	1	1	1	1	1	1
1513	张嘉俊	1	11	1	1	3	5	5	1	5	2	4	2	2	1	2	5	5	2	1	5	3	3	3	2	4	3	2	3	3	3	4	3	3	1	1	2	1	2	3	3	4	4	1	2	3	3	3	4
1515	李治彬	1	12	1	1	1	5	5	1	5	1	5	1	1	1	1	5	5	1	1	5	3	3	3	3	3	3	3	3	1	1	3	3	3	3	1	3	4	3	3	4	3	2	3	4	3	3	3	3
1516	李德洋	1	10	1	1	1	5	5	1	5	1	5	1	1	2	1	5	5	2	1	4	1	2	2	2	1	1	2	2	1	3	4	1	4	3	1	2	3	4	2	1	3	1	4	4	4	2	1	2
1517	白潇	1	10	1	1	1	5	1	1	5	1	5	1	2	1	3	2	5	2	2	3	2	1	1	2	1	1	1	1	1	1	2	1	3	1	1	1	1	1	1	1	1	1	1	1	1	1	1	1
1518	刘晨熙	1	10	1	1	2	4	5	1	5	2	4	2	1	2	2	4	5	2	1	4	2	3	2	2	2	3	2	1	2	3	3	2	3	1	6	1	1	1	6	3	6	5	1	1	1	1	1	1
1521	杨元航	1	9	1	1	1	5	5	1	5	1	5	1	1	2	1	4	5	1	1	5	1	2	2	2	2	1	2	1	1	1	2	1	2	6	1	1	1	6	1	1	1	6	1	1	1	1	1	1
1522	朱雨烁	1	12	1	1	1	5	5	1	5	1	5	1	2	2	1	5	5	2	1	5	1	1	1	1	1	1	1	1	1	1	1	1	1	1	1	1	1	1	1	6	6	4	3	2	1	1	1	1
1528	李曜兴	1	10	1	1	1	5	5	1	5	1	5	1	1	1	1	1	5	1	5	5	1	1	1	1	1	1	1	1	1	1	1	1	1	1	6	1	1	1	1	1	1	1	1	1	1	1	1	1
1530	郭皓轩	1	11	1	1	1	5	5	1	5	1	5	1	1	1	1	5	5	1	1	5	1	1	1	1	2	1	1	1	1	1	1	1	1	1	1	1	3	4	4	6	6	5	5	5	1	4	5	1
1532	演禄程	1	10	1	1	1	5	5	1	5	1	5	1	2	2	1	2	5	1	1	4	1	2	2	2	1	1	2	1	2	3	2	2	3	4	3	2	2	5	4	1	4	2	2	5	2	2	1	2
1533	刘浩楠	1	10	1	1	2	5	5	1	5	1	5	1	1	1	1	5	5	1	1	5	1	1	1	1	1	1	1	1	1	1	1	2	2	1	1	1	1	1	1	6	6	3	4	3	2	1	1	1
1539	武毅	1	10	1	1	1	4	5	1	5	1	5	1	1	1	1	5	5	1	1	4	2	1	1	1	1	1	1	1	2	1	2	2	4	1	6	1	2	1	1	1	1	1	4	1	1	1	1	1
1541	马懿磊	1	12	1	1	2	3	4	2	4	2	4	2	2	1	2	3	4	1	2	4	3	3	2	3	2	3	2	3	2	2	3	2	3	4	3	4	3	4	5	3	4	3	3	2	4	4	5	3
1544	王皓宇	1	12	1	2	1	5	4	4	5	1	4	1	2	1	1	5	5	1	2	5	1	2	1	3	2	3	2	2	1	2	1	2	5	3	1	4	1	1	6	5	3	5	2	4	1	1	1	1
1545	刘星伟	1	11	1	2	5	5	5	4	4	4	5	5	5	5	4	5	4	4	5	5	4	5	4	5	5	1	5	5	1	5	5	5	5	1	1	1	1	1	1	1	1	1	1	1	1	1	1	1
1546	樊玉国	1	12	1	2	5	1	1	5	3	5	5	1	1	5	5	2	3	1	1	4	1	1	1	2	1	1	1	1	1	1	1	1	2	1	1	1	3	1	2	1	1	1	5	4	4	1	1	3
1547	高嘉祺	1	12	1	2	1	1	5	2	5	1	4	2	1	1	2	3	5	3	1	5	2	2	2	3	1	2	3	2	2	1	2	2	1	6	6	2	1	5	6	4	4	6	1	1	1	1	1	1
1548	尚楠	1	11	1	2	1	5	5	1	5	1	5	1	1	5	1	5	5	1	1	4	1	1	1	1	1	1	2	1	1	2	1	1	3	1	1	4	6	2	1	1	1	6	2	4	1	1	1	6
1550	赵思远	1	13	1	2	1	5	5	1	5	1	5	1	1	1	1	5	5	1	1	5	1	1	1	1	2	2	2	2	2	1	2	1	2	6	6	6	6	6	6	4	4	6	1	6	6	3	1	6
1551	李泽桐	1	11	1	2	5	3	3	4	3	3	2	4	3	2	3	1	3	3	3	4	2	3	2	3	4	3	4	3	3	3	2	2	5	2	5	2	1	2	6	2	2	2	1	1	3	1	3	4
1553	曹雨泽	1	12	1	2	3	4	4	4	4	3	4	2	2	2	1	4	4	3	2	3	1	1	1	1	2	2	2	2	1	2	2	3	2	3	4	2	3	5	6	3	3	5	3	4	3	2	1	2
1554	白张泽宇	1	12	1	2	2	4	4	1	5	2	4	2	2	2	2	4	5	2	2	3	2	2	2	3	2	3	3	3	2	3	3	2	4	5	4	4	5	3	3	5	3	4	2	3	5	3	3	4
1555	尚宝嘉	1	13	1	2	1	5	4	1	3	1	5	1	1	2	1	2	3	3	2	5	3	3	1	2	3	2	1	3	1	3	2	3	5	1	3	1	1	1	6	3	1	6	1	5	4	6	3	5
1556	杨培涛	1	12	1	2	2	5	5	1	4	2	4	1	2	2	2	3	4	2	2	4	2	1	3	3	1	2	1	1	3	4	2	2	3	6	6	5	1	6	6	1	5	1	4	5	5	5	6	6
1558	韩昊然	1	11	1	2	2	3	4	2	4	1	4	2	2	2	2	4	4	2	2	3	2	2	2	2	2	2	2	2	2	2	2	2	2	2	2	2	3	4	2	3	2	3	3	3	3	1	1	2
1561	刘语庆	1	13	1	2	1	2	5	1	4	1	4	1	1	1	1	1	4	1	1	5	5	5	5	5	5	5	5	5	5	5	5	5	5	5	1	4	1	1	1	2	1	3	1	1	1	1	1	1
1562	尚武贵	1	12	1	2	5	5	5	1	5	1	5	1	1	1	1	5	5	2	3	5	1	1	1	1	2	2	4	1	1	3	1	2	1	3	2	1	4	3	1	3	1	6	5	4	2	1	3	4
1564	高玉萧	1	12	1	2	1	4	4	2	4	2	3	2	2	3	3	3	4	2	2	3	2	3	2	3	2	3	2	2	2	3	2	3	2	2	3	1	2	2	5	4	3	4	2	3	2	1	1	1
1565	马瑞阳	1	12	1	2	3	4	5	3	5	1	5	1	1	1	1	3	5	1	1	4	1	1	2	2	2	2	2	2	2	2	3	2	3	3	4	3	2	4	2	4	3	3	3	3	4	3	3	4
1567	张旭	1	12	1	2	1	5	5	1	5	1	5	1	1	1	1	4	5	1	1	4	1	2	2	1	2	1	2	1	2	2	2	1	2	2	2	3	5	6	6	2	1	6	5	1	2	1	1	1
1568	延欣磊	1	13	1	2	1	5	5	1	5	1	5	1	1	1	1	5	5	1	1	5	1	2	2	2	1	1	1	2	1	2	1	1	1	1	1	1	4	1	1	1	1	1	1	1	1	1	1	1
1569	徐志航	1	11	1	2	1	5	5	1	5	1	5	1	5	1	1	5	5	1	1	5	1	1	1	1	1	1	2	1	1	1	1	1	4	4	3	6	1	5	1	1	1	5	6	2	1	1	1	1
1570	王博雄	1	11	1	2	4	2	5	3	5	4	5	4	3	2	3	5	5	2	2	4	1	2	2	2	2	1	2	1	2	2	2	2	2	6	1	1	1	1	1	6	1	1	1	1	1	1	1	1
1571	高伟	1	12	1	2	1	5	5	1	5	1	5	1	1	1	1	5	5	5	1	5	1	1	1	1	1	2	1	1	1	1	1	1	1	1	1	1	6	1	1	1	2	6	4	1	1	1	1	1
1572	张强	1	12	1	2	1	5	5	1	5	1	5	1	1	1	1	5	5	1	1	5	5	5	5	5	5	5	1	5	5	5	5	5	5	1	1	1	1	6	1	1	1	1	1	1	1	1	1	1
1573	思宇博	1	13	1	2	1	5	4	1	5	1	5	1	3	2	1	2	5	1	3	2	4	4	3	2	1	3	5	2	2	1	4	4	5	5	4	3	6	5	1	1	5	6	2	5	1	2	3	5
1575	边伟琪	1	12	1	2	1	4	1	1	5	1	5	1	2	2	2	5	5	1	2	4	2	2	1	2	1	1	2	3	2	3	3	4	3	2	1	1	1	1	1	1	1	1	1	1	1	1	1	1
1576	关天乐	1	13	1	2	1	5	5	1	5	1	5	1	2	3	1	4	5	1	1	5	2	1	1	3	1	3	5	1	1	2	1	5	2	6	5	4	5	6	1	4	1	5	5	3	4	4	3	2
1579	朱浩晨	1	12	1	2	1	5	5	1	5	1	5	2	2	3	3	3	5	2	5	5	2	2	1	2	2	2	2	2	3	3	2	3	3	2	1	1	4	2	5	1	2	2	4	2	2	1	1	2
1582	关天豪	1	12	1	2	1	4	5	2	5	1	5	1	1	2	3	3	5	2	1	5	2	3	2	2	1	2	3	1	1	3	4	2	4	3	2	1	1	2	1	1	2	1	1	2	2	1	1	3
1586	段清志	1	13	1	2	4	3	2	4	2	4	3	4	2	2	4	2	2	2	3	3	1	2	3	3	2	3	4	4	2	3	2	3	2	2	3	4	4	2	4	3	3	4	5	3	4	4	2	4
1589	汤峰	1	12	1	2	2	5	5	2	5	1	4	2	3	1	2	3	5	2	1	5	2	2	2	2	1	1	1	1	2	2	2	2	2	3	3	1	1	3	3	3	3	5	3	3	2	3	2	2
1590	贺宇博	1	12	1	2	1	3	5	2	5	1	5	2	2	1	1	3	5	1	1	4	2	1	1	2	1	2	1	2	2	2	4	2	5	3	4	2	2	3	3	4	5	4	3	3	1	2	3	2
1591	王兆航	1	13	1	2	2	3	4	2	5	3	1	1	3	3	2	1	5	4	2	3	2	2	2	2	3	3	3	3	1	2	5	1	2	4	4	5	4	5	4	1	4	5	5	5	6	4	4	4
1594	杨玉轩	1	9	1	1	1	3	5	1	5	1	5	1	1	1	1	5	5	1	1	5	1	3	1	1	1	1	2	1	1	1	3	3	2	1	1	1	1	4	1	1	1	2	3	1	2	1	2	4
1595	杨汉博	1	12	1	1	1	5	5	1	5	1	5	1	1	1	1	4	5	1	1	5	1	1	1	1	1	1	1	1	1	4	3	1	4	6	3	1	1	4	1	3	1	1	3	2	1	1	1	1
1596	钱雨祥	1	10	1	1	1	1	1	1	1	1	1	1	1	1	1	1	1	1	1	1	1	2	2	1	1	2	2	1	1	1	1	1	2	4	3	2	3	5	1	5	1	2	4	5	5	1	1	1
1598	樊壮壮	1	11	1	1	1	5	5	1	5	1	5	1	1	1	2	5	5	1	1	3	1	2	1	1	2	1	2	1	3	2	3	2	3	3	4	6	5	2	1	4	3	5	5	6	2	5	4	2
1601	刘银杰	1	11	1	1	2	3	5	2	3	2	4	2	2	2	2	3	3	2	2	3	1	1	1	1	1	1	4	2	3	2	2	2	3	4	1	2	1	6	6	6	6	1	3	4	1	2	1	3
1603	边建博	1	10	1	1	1	5	5	2	5	1	5	1	1	1	1	5	5	1	1	5	1	1	1	2	1	1	1	1	1	1	3	1	1	1	1	1	1	1	1	6	6	6	6	2	3	1	1	1
1604	安兆毅	1	12	1	1	1	5	5	1	5	1	5	1	1	1	1	5	5	1	1	3	1	1	1	1	1	1	1	1	1	1	1	1	1	1	1	1	1	1	1	1	1	1	1	1	1	1	1	1
1606	刘天俊	1	12	1	1	1	3	5	1	5	1	5	1	1	1	1	5	5	1	1	5	1	1	1	1	1	1	1	1	1	1	1	1	1	3	3	1	1	5	1	1	1	1	1	4	1	1	1	1
1609	高翔	1	13	1	2	2	3	5	1	4	1	5	1	1	3	1	4	4	1	3	4	2	2	1	1	2	2	1	1	1	2	3	2	4	4	3	5	3	6	4	3	4	3	5	5	4	5	3	4
1615	奥羽杰	1	10	1	1	1	5	5	4	5	3	3	1	4	1	3	5	5	2	1	4	5	4	3	4	3	5	3	4	3	3	3	4	4	4	3	2	3	2	3	2	1	6	5	3	2	2	1	5
1617	王润泽	1	10	1	1	1	5	4	2	5	1	4	1	3	1	2	4	5	2	2	3	2	2	1	2	1	1	2	1	1	1	2	1	2	3	3	2	3	2	4	2	4	2	4	2	4	3	2	4
1618	李嘉柯	1	12	1	1	2	5	5	1	5	1	4	1	1	2	1	3	5	1	2	5	2	2	2	2	1	1	1	2	1	2	1	1	2	3	3	1	3	2	2	1	1	2	1	1	1	1	1	1
1620	成通昊	1	14	2	1	3	4	5	2	5	1	4	2	1	1	1	2	5	2	2	2	3	2	2	2	2	2	2	2	3	3	3	2	3	2	2	3	3	1	1	3	1	6	3	1	3	3	3	1
1622	常琪琪	1	14	1	1	2	4	5	2	4	2	4	2	2	2	3	4	4	3	3	3	1	1	1	2	2	2	3	2	2	2	1	2	2	4	3	1	3	6	5	3	3	5	2	4	4	3	6	4
1625	杨俊宇	1	14	2	1	1	4	5	2	4	2	4	2	1	1	1	4	4	2	2	5	2	2	2	4	4	2	2	2	4	4	4	2	2	3	2	3	2	4	4	3	3	3	3	4	3	3	2	4
1627	武清河	1	15	2	1	1	4	5	1	5	1	5	1	2	1	2	3	5	1	1	5	2	2	1	2	2	2	1	2	2	2	3	2	3	4	3	1	1	1	1	1	1	1	2	2	2	1	1	2
1628	刘汉阳	1	13	2	1	2	3	4	2	5	2	5	1	3	3	2	4	5	2	3	4	3	2	2	3	2	2	3	2	2	3	3	2	4	4	3	3	4	4	4	4	3	1	4	2	4	3	4	3
1629	王宇泽	1	12	2	1	1	5	5	1	5	1	5	1	1	1	1	3	5	1	1	5	1	2	1	2	1	1	2	1	2	2	1	1	1	1	1	1	4	2	4	4	2	5	4	1	2	1	1	1
1630	康雨博	1	14	2	1	1	5	5	1	5	1	5	1	2	1	1	5	5	2	2	5	4	5	1	1	1	1	3	2	2	2	2	3	1	1	1	1	1	1	1	1	1	2	2	3	2	3	3	2
1633	赵一帆	1	12	2	1	1	5	5	1	5	1	5	1	1	1	1	2	5	1	1	5	1	1	1	1	1	1	1	1	2	1	2	1	2	3	5	1	4	1	1	1	3	3	1	2	1	1	1	2
1635	刘庆	1	14	2	1	2	3	5	2	4	1	4	2	2	2	2	4	4	2	1	5	2	2	2	2	2	2	3	1	3	3	2	2	3	2	2	1	2	3	2	4	1	2	1	2	2	2	1	2
1637	王心语	1	13	2	1	1	5	5	1	5	1	5	1	1	1	1	5	5	1	1	5	1	1	1	1	1	1	1	1	1	1	1	1	1	4	1	1	1	5	1	1	1	4	1	1	1	1	1	1
1638	张涛	1	13	2	1	1	4	4	1	3	1	4	1	1	1	1	1	3	3	1	3	2	2	1	1	1	2	2	2	2	1	2	4	2	4	3	1	3	4	3	3	4	1	3	1	3	3	1	4
1639	孙麟贻	1	13	2	1	1	4	5	1	5	1	5	1	1	1	1	1	5	1	1	3	3	2	2	2	2	1	1	1	2	3	2	2	1	3	2	2	1	1	2	1	2	4	1	1	3	3	1	1
1644	安子轩	1	11	1	1	3	4	5	1	5	1	5	1	1	2	3	5	5	1	1	5	1	1	1	1	1	1	1	1	1	3	2	1	2	3	4	1	1	6	6	3	2	6	4	1	1	1	1	6
1645	韩雨洋	1	11	1	1	1	4	5	1	5	1	5	1	1	1	1	5	5	1	1	5	2	1	2	2	1	1	1	1	1	1	1	1	2	1	1	1	1	1	1	1	1	1	1	1	3	1	1	2
1646	安兆伟	1	10	1	1	1	4	5	2	5	1	3	2	2	1	1	2	5	1	3	5	1	2	3	4	5	5	4	3	1	4	5	3	2	3	5	3	4	2	3	4	4	3	6	5	3	3	4	4
1647	惠俊	1	11	1	1	1	5	5	1	5	1	5	1	1	1	1	5	5	1	1	4	1	1	1	2	1	1	1	1	1	1	1	2	1	1	1	1	4	1	4	3	1	1	2	1	1	1	1	1
1648	白卓希	1	9	1	1	1	5	5	1	5	1	5	1	2	1	3	5	5	3	2	5	1	1	2	1	2	1	4	1	1	1	3	1	4	1	1	1	1	1	6	1	2	2	2	2	1	1	1	1
1649	杭奕学	1	9	1	1	1	5	5	1	5	1	5	1	1	1	1	5	5	1	1	5	1	1	1	1	1	1	1	1	1	1	1	1	1	1	1	1	1	6	1	1	1	1	1	1	1	1	1	1
1650	张成旭	1	12	1	2	1	5	5	1	5	1	5	1	1	1	1	2	5	1	1	5	1	1	1	1	1	1	1	1	1	1	1	1	1	1	1	1	1	1	1	1	1	6	1	1	1	1	1	1
1653	杨振鹏	1	13	1	2	1	5	5	1	5	1	5	1	1	1	1	5	5	1	1	5	1	1	1	1	1	1	1	1	1	1	1	1	1	2	1	6	6	6	6	6	6	3	1	6	6	6	5	6
1657	曹宝祥	1	15	2	1	1	4	4	2	4	2	4	2	2	2	2	4	4	2	2	4	1	2	2	2	2	1	2	2	1	3	3	2	3	3	4	2	2	4	2	3	2	4	4	4	4	4	2	3
1658	牛清杰	1	12	2	1	1	5	5	1	5	1	5	1	1	1	1	5	5	1	1	5	1	1	1	2	1	1	1	1	1	1	1	2	1	6	5	3	5	6	6	2	6	5	3	5	1	5	5	5
1659	薛栋鑫	1	12	2	1	1	5	5	1	5	1	5	1	1	1	1	5	5	1	1	5	2	1	1	1	1	2	4	1	2	3	4	2	3	5	4	3	4	3	2	1	3	1	5	3	1	2	2	3
1666	牛宇涛	1	12	1	2	1	5	5	1	5	1	5	1	1	1	1	5	5	1	1	5	1	1	1	1	1	1	1	1	1	1	1	1	1	1	1	1	1	1	1	1	1	1	1	1	1	1	1	1
1667	高宇浩	1	11	1	2	1	4	5	1	4	1	5	2	2	1	1	5	4	1	1	4	2	2	2	1	1	1	2	2	2	2	2	1	3	2	1	3	2	4	3	3	3	2	4	3	3	2	2	2
1668	侯雨航	1	12	1	2	1	5	5	1	4	1	4	2	1	1	1	4	4	2	1	4	2	2	2	1	1	1	1	1	1	1	2	1	2	2	2	2	1	2	2	2	2	2	2	2	1	3	1	2
1669	牛浩博	1	11	1	2	1	5	5	1	5	1	5	1	1	1	1	5	5	1	1	5	1	1	1	1	1	1	1	1	1	1	1	1	1	1	1	1	1	6	6	1	6	6	1	1	1	1	1	1
1673	牛宇博	1	12	1	2	1	5	5	1	5	1	5	1	1	1	2	5	5	1	1	5	1	2	1	2	1	1	1	1	1	2	1	1	2	4	1	1	1	1	1	3	2	1	6	2	2	1	1	1
1674	高龙	1	11	1	2	1	5	5	5	3	1	5	1	1	1	1	5	3	1	1	5	1	4	1	1	1	1	5	1	1	1	1	1	1	1	1	1	1	6	6	2	6	1	1	1	1	1	1	1
1675	胡宇航	1	12	1	2	1	5	5	1	5	1	5	1	1	1	1	5	5	1	1	5	1	1	1	1	1	1	1	1	1	1	1	1	1	1	1	1	1	1	1	1	1	1	1	1	1	1	1	1
1677	张镡木	1	12	1	2	1	4	5	1	5	1	5	1	1	1	1	5	5	1	1	3	1	1	1	1	1	1	1	1	2	1	1	2	1	1	1	1	1	1	1	4	1	1	1	1	1	1	1	1
1680	曹亚龙	1	12	1	1	1	5	5	1	5	1	5	1	5	1	1	5	5	1	1	5	1	1	1	1	1	1	1	1	2	1	2	1	1	6	1	1	1	1	3	3	3	4	2	1	1	1	1	1
1681	刘和雨	1	11	1	1	1	5	5	1	5	1	5	1	1	2	1	4	5	2	2	5	1	2	1	1	1	1	1	2	1	2	1	1	1	2	1	1	2	1	1	1	1	4	1	1	1	1	1	1
1682	杭硕	1	12	1	1	1	4	5	1	5	1	5	1	1	1	1	5	5	1	2	3	1	1	1	2	1	1	2	1	1	2	2	2	2	2	4	2	2	5	5	5	4	4	2	3	1	2	1	2
1685	陈煜	1	11	1	1	1	5	5	1	5	1	5	1	1	1	1	5	5	1	1	5	1	1	1	1	1	1	1	1	1	1	1	1	1	6	3	1	1	6	1	1	5	6	1	1	4	1	1	1
1688	康泽宇	1	13	1	1	1	5	5	1	5	1	5	1	2	1	1	3	5	1	1	5	1	1	1	1	1	1	1	1	1	2	1	1	1	4	6	3	1	6	6	2	6	6	6	3	1	1	1	1
1690	杨宗元	1	13	1	1	1	5	5	1	5	1	5	1	1	1	1	5	5	1	1	5	2	1	2	2	1	1	1	1	2	2	1	2	1	2	1	1	1	4	3	2	1	1	5	5	4	1	1	1
1691	贺英豪	1	12	1	1	1	5	5	1	5	1	5	1	1	1	1	2	5	5	1	3	2	1	1	2	1	1	5	1	2	1	3	2	2	1	2	1	1	2	2	1	2	2	1	1	1	1	2	1
1116	乔沫含	2	13	2	1	2	4	5	1	5	2	5	1	1	1	2	5	5	2	2	1	2	1	1	2	1	1	1	1	2	2	3	2	2	5	4	2	2	5	2	1	4	3	3	3	2	4	2	4
1117	演林雨	2	11	1	2	1	3	5	2	5	2	5	2	2	1	3	5	5	3	2	5	2	2	2	3	1	2	3	1	2	2	1	1	2	1	1	1	2	2	1	1	2	4	4	2	1	2	1	2
1118	冯嘉欢	2	13	2	1	2	3	4	2	5	1	4	2	2	1	2	3	5	2	1	4	2	2	1	1	1	1	1	1	2	2	2	2	2	3	3	2	1	4	3	3	3	3	2	3	3	1	1	1
1120	曹竞予	2	13	2	1	1	5	5	1	5	1	5	1	2	1	2	5	5	1	2	5	5	5	5	5	5	5	5	5	5	5	5	5	5	6	4	1	3	2	1	1	1	6	4	1	1	3	1	1
1121	任佳	2	14	2	2	1	5	5	1	5	1	5	1	1	1	1	5	5	5	1	5	1	1	1	1	1	1	1	1	2	2	3	2	1	1	1	1	1	1	1	1	1	4	1	1	1	1	1	1
1123	董万欣	2	13	1	2	2	5	4	2	5	1	5	2	2	1	1	4	5	2	3	3	3	4	3	2	2	1	2	3	4	3	2	2	1	3	4	1	4	5	3	4	2	4	2	4	2	1	1	1
1124	任田雨	2	14	2	1	2	3	3	3	4	3	4	2	2	2	2	3	4	3	4	4	2	2	2	2	2	2	2	2	4	3	2	3	3	2	3	3	2	4	4	2	3	3	3	3	1	1	1	1
1129	曹敬蓉	2	13	2	2	1	5	5	1	5	3	5	1	2	2	1	5	5	2	2	3	1	1	1	2	1	1	1	1	1	3	3	4	3	2	1	1	1	1	1	1	1	1	5	1	1	1	1	1
1130	刘欣怡	2	14	2	1	1	5	5	1	5	1	5	1	1	1	1	2	5	3	1	4	1	1	1	1	1	1	1	2	2	3	4	1	4	3	3	1	1	2	2	4	1	1	3	3	1	1	2	1
1132	王娜	2	14	2	2	1	5	5	1	5	1	5	1	1	1	1	5	5	1	1	1	1	1	1	1	1	1	1	1	1	2	2	2	2	5	3	3	4	3	4	4	5	4	4	5	3	3	2	2
1133	刘星茹	2	14	2	1	2	5	5	2	5	2	5	1	2	3	3	2	5	2	2	4	2	2	1	1	2	1	1	1	2	2	1	2	1	2	2	2	3	1	2	2	2	2	3	2	1	1	1	1
1136	刘天宇	2	15	2	2	1	5	5	1	5	1	5	1	1	1	1	3	5	1	1	5	2	2	2	2	1	1	1	1	2	2	2	2	2	2	3	2	2	2	2	3	1	1	2	2	2	2	3	3
1140	刘雨	2	12	2	1	2	4	3	2	5	2	4	3	1	1	3	3	5	4	2	5	3	2	1	1	2	2	2	2	3	2	1	2	1	4	1	1	1	2	1	1	1	4	5	4	1	1	1	2
1141	刘艺彤	2	13	2	2	1	5	5	1	5	1	5	1	1	1	1	4	5	2	1	4	2	2	2	2	1	1	1	1	2	2	3	2	2	2	3	2	2	4	3	3	2	5	3	2	2	2	1	1
1142	王晓雨	2	13	1	2	1	5	5	4	5	1	5	1	2	1	1	3	5	1	1	2	1	1	1	1	1	2	1	1	2	2	1	2	2	1	1	1	5	5	4	5	4	6	5	2	2	1	2	4
1143	陈嘉敏	2	13	2	1	1	4	5	1	5	1	4	1	2	1	2	3	5	3	1	5	2	2	2	3	1	1	1	1	2	2	2	1	1	4	4	3	2	5	2	5	2	4	4	4	3	3	3	3
1147	王亚男	2	14	2	2	1	5	5	1	5	1	5	1	1	1	1	2	5	1	2	3	1	1	1	1	1	1	1	1	1	1	1	1	1	4	1	1	1	1	1	1	1	4	6	2	5	3	1	1
1169	陈艳	2	14	2	2	1	4	5	1	4	1	4	1	1	2	1	4	4	1	1	4	1	1	2	2	1	1	2	1	1	2	2	1	1	2	1	1	3	4	1	3	3	6	3	2	3	4	2	2
1170	拓蒙蒙	2	14	2	2	4	2	4	3	3	4	2	4	2	5	3	2	3	3	4	2	2	3	2	3	1	3	2	4	2	2	3	2	5	4	3	2	3	2	6	2	3	2	3	3	6	3	3	1
1172	王诗语	2	14	2	2	1	4	4	1	5	2	5	1	1	2	2	5	5	1	2	5	2	2	2	2	2	5	1	1	1	3	2	2	2	4	5	2	3	2	1	2	2	6	3	2	1	1	1	1
1173	呼雨欣	2	14	2	2	2	4	5	1	4	3	4	2	3	1	2	4	4	2	2	2	2	2	3	2	2	2	3	2	3	3	2	2	2	4	3	3	4	3	3	3	4	3	4	2	2	2	2	3
1174	吴静	2	13	2	2	3	4	4	2	5	2	4	2	2	2	3	4	5	2	1	4	3	2	3	3	2	2	3	3	3	2	3	3	3	1	4	3	3	3	3	2	4	4	3	3	4	4	4	4
1175	王怡环	2	13	1	2	1	3	4	1	4	2	3	1	1	1	1	3	4	2	1	3	2	1	1	2	2	2	2	2	1	2	3	2	3	4	2	1	1	1	1	1	1	1	2	2	1	1	1	2
1176	刘雨	2	10	1	2	1	5	5	1	5	1	5	1	1	1	1	5	5	1	1	4	1	1	1	1	1	1	1	1	1	1	1	1	3	3	6	1	1	1	1	1	1	6	1	1	1	1	1	1
1179	王昕彤	2	13	2	2	1	5	5	1	5	1	5	1	2	1	1	2	5	1	1	5	1	1	1	1	1	1	1	1	1	1	2	2	2	3	2	2	2	3	2	2	3	2	4	4	2	1	1	1
1188	刘星雨	2	13	2	2	2	5	5	1	5	1	5	2	2	2	2	3	5	2	2	5	1	1	1	1	1	1	2	2	2	2	2	1	1	3	3	2	1	2	1	1	1	5	3	3	3	1	1	2
1190	张雨洁	2	13	2	2	2	4	3	2	4	1	5	2	2	2	3	4	4	2	2	3	2	2	2	3	3	3	4	3	2	3	4	2	3	4	4	2	3	1	3	3	1	4	6	3	2	2	2	2
1191	白雨歌	2	13	1	2	1	5	5	1	5	1	5	1	2	1	1	4	5	1	1	3	1	2	2	2	1	2	1	2	3	2	2	3	1	5	5	2	5	5	3	4	5	3	6	4	5	4	4	4
1194	李雅馨	2	12	1	2	1	5	5	1	5	1	5	1	1	1	1	5	5	1	1	5	2	2	1	2	1	1	1	1	2	2	2	1	2	6	1	1	1	1	1	1	1	1	1	1	1	1	1	1
1195	蒋子茹	2	13	1	2	1	5	4	1	5	1	5	1	2	1	1	3	5	1	1	3	1	1	1	2	1	1	2	2	1	1	2	1	1	1	3	1	1	1	1	5	1	1	5	2	1	1	1	1
1198	李欣雨	2	13	1	2	1	4	5	1	5	1	5	1	1	1	1	4	5	1	1	4	1	1	1	1	1	1	1	1	1	1	2	1	1	2	1	1	1	3	1	1	1	1	4	1	1	1	1	1
1199	高展妮	2	12	1	2	1	5	5	1	5	1	5	1	1	1	1	5	5	1	1	5	1	1	1	1	1	1	1	1	1	2	2	1	2	1	1	1	5	2	2	2	2	2	1	1	1	2	1	1
1200	刘雅婷	2	13	1	2	1	4	5	1	5	1	4	1	1	1	1	5	5	2	3	5	2	1	1	1	1	2	2	1	1	1	1	2	1	3	2	1	1	2	2	3	1	6	1	1	1	1	1	1
1202	李欣	2	14	2	1	3	4	5	2	5	2	5	2	2	1	2	3	5	3	2	3	2	2	2	3	2	3	4	3	3	3	3	3	3	4	4	3	1	4	3	3	3	4	2	2	2	2	2	2
1205	马苗苗	2	14	2	1	2	5	5	1	5	1	5	1	2	2	2	4	5	3	3	5	2	2	2	2	2	2	2	2	2	3	3	3	3	3	2	3	1	2	2	4	2	2	2	2	3	2	2	3
1206	李天雨	2	14	2	1	1	5	5	1	5	1	5	1	2	1	1	4	5	1	2	2	2	2	1	2	1	1	2	1	1	2	2	2	1	3	3	2	3	4	1	3	3	1	4	1	2	2	1	1
1207	王熙语	2	14	2	1	1	5	1	5	3	5	5	2	2	2	2	5	3	2	2	5	2	2	2	2	1	1	2	1	3	2	3	2	3	4	4	3	4	4	4	4	3	5	5	3	2	3	3	3
1208	张欣慧	2	13	2	1	3	4	5	1	5	1	5	1	1	1	2	5	5	2	2	2	2	2	1	1	2	2	1	2	2	3	2	2	2	4	2	2	2	5	3	2	4	3	2	2	2	2	2	2
1209	韩初夏	2	14	2	1	1	5	5	1	5	1	5	1	1	1	1	4	5	1	1	5	1	2	1	2	1	1	1	1	2	2	1	2	1	1	1	1	1	1	1	1	1	1	1	1	1	1	1	1
1212	刘昭利	2	13	2	1	2	4	5	2	5	2	4	2	3	2	2	2	5	2	1	4	2	2	2	3	3	2	2	2	3	4	4	2	3	5	4	2	2	2	4	2	2	3	4	5	4	4	5	5
1214	胡雨彤彤	2	12	2	1	1	5	5	1	5	1	5	1	1	1	1	5	5	1	1	5	1	1	1	1	1	1	1	2	2	2	2	1	2	2	2	2	3	4	2	2	1	5	2	2	1	1	1	1
1216	王兆洁	2	14	2	1	1	4	5	2	5	5	5	1	2	3	3	4	5	3	3	5	1	2	3	4	4	3	2	3	2	3	3	3	2	4	5	1	6	1	5	6	1	6	3	2	6	1	1	2
1217	王斐艳	2	15	2	1	1	5	5	1	3	1	5	2	2	2	2	4	3	3	2	4	2	2	2	2	2	2	3	2	1	2	2	1	2	4	1	1	2	4	2	2	2	6	3	1	1	1	1	1
1221	高婷婷	2	13	2	1	1	4	5	1	5	1	5	1	2	1	1	3	5	1	2	5	1	1	1	1	1	1	1	1	1	2	2	2	1	1	1	1	1	1	1	1	1	6	4	1	1	1	1	1
1225	袁佳妮	2	15	2	1	1	5	5	1	5	1	5	1	2	1	2	3	5	2	2	4	1	1	1	2	2	1	2	2	2	2	2	2	2	3	3	4	2	4	3	2	2	3	3	2	2	2	1	1
1230	李娇	2	11	1	2	1	5	5	1	5	1	5	2	1	1	1	4	5	1	2	4	1	2	1	2	1	1	1	1	2	3	2	1	4	5	5	3	6	6	6	5	6	5	6	6	4	5	4	5
1232	王雅彤	2	12	2	1	1	5	5	1	5	1	5	1	1	1	1	3	5	1	1	5	2	1	2	2	1	2	3	3	4	3	3	3	2	4	3	1	4	3	1	2	1	2	5	5	3	2	2	3
1233	薛引弟	2	14	2	1	2	4	5	2	4	3	4	3	3	2	3	3	4	2	2	4	2	2	2	2	2	2	2	2	2	2	3	3	2	2	2	2	2	2	2	2	2	2	3	2	1	1	1	1
1234	刘志萱	2	12	1	2	1	5	5	1	5	2	4	2	3	2	2	4	5	3	2	4	1	2	1	3	2	1	2	1	3	3	3	4	5	3	4	4	2	1	1	2	1	1	4	3	1	1	3	1
1237	赵雅夕	2	11	1	1	2	4	5	1	5	1	4	2	2	1	2	4	5	1	2	2	2	2	2	2	3	2	2	2	1	2	3	2	3	3	2	1	3	4	2	3	3	2	5	2	1	2	1	1
1240	张苡彤	2	12	1	1	2	5	5	1	5	1	5	1	1	1	3	5	5	1	1	4	1	1	1	1	1	3	2	2	2	1	2	3	1	4	4	1	2	5	1	2	1	2	1	3	3	1	2	2
1242	奥佳欣	2	12	1	1	2	4	4	1	4	2	4	3	2	1	2	3	4	2	2	4	2	2	2	3	2	2	3	2	4	4	2	4	3	4	3	2	1	2	3	3	3	4	5	3	4	4	2	1
1249	马世馨	2	12	1	1	2	3	4	5	5	2	3	2	2	3	3	2	5	3	2	3	2	3	2	4	3	2	3	2	4	3	2	4	2	2	4	2	3	2	4	2	3	5	3	3	4	3	4	2
1250	乐生溶	2	11	2	1	1	5	5	1	5	1	5	1	1	1	1	5	5	1	1	5	1	1	1	1	1	1	1	1	1	1	1	1	1	1	2	1	3	1	1	4	4	4	6	6	5	1	1	1
1252	杜心蕊	2	10	1	1	1	5	5	1	5	1	4	1	1	1	1	3	5	1	1	5	1	1	1	1	1	1	1	1	1	1	1	1	1	1	4	1	4	1	1	6	1	6	1	1	1	1	1	1
1257	雷景舒	2	10	1	1	1	5	5	1	5	1	5	1	1	5	1	5	5	1	1	5	1	2	1	1	1	1	2	1	2	2	2	1	1	4	3	1	2	1	1	4	2	1	2	1	2	1	1	1
1260	王世珂	2	12	1	1	3	4	5	2	4	1	5	5	1	1	1	2	4	1	1	3	1	2	3	3	3	3	3	3	3	3	3	4	3	4	4	3	4	4	4	3	4	4	3	4	3	3	1	2
1264	丁光瑞	2	14	1	1	2	4	5	1	5	1	5	1	1	1	1	3	5	2	1	4	1	2	1	1	1	2	1	1	2	3	2	2	2	3	2	2	3	3	2	2	3	2	2	3	2	2	3	2
1265	贺嘉诺	2	13	1	1	2	4	4	2	5	2	5	2	1	2	2	3	5	2	2	5	2	2	2	2	2	3	3	3	2	3	2	2	2	4	3	2	2	3	2	2	2	3	4	2	2	3	1	2
1266	马静茹	2	11	1	1	2	4	5	2	3	2	4	2	2	3	2	3	3	2	3	4	2	2	2	2	2	2	2	2	2	3	4	2	1	1	1	2	2	2	2	2	2	1	1	1	1	1	1	1
1267	王俞淇	2	13	1	1	3	5	5	1	5	1	5	2	2	2	2	3	5	2	2	5	5	3	5	3	2	1	1	1	2	4	2	5	3	4	6	3	3	6	2	1	3	2	2	3	2	3	1	1
1271	石雅静	2	13	1	2	1	5	5	1	5	1	4	2	3	2	2	4	5	1	1	4	1	2	1	2	1	2	3	2	2	2	1	2	2	3	2	1	4	4	2	4	2	5	3	1	2	3	1	1
1272	李雪	2	13	1	2	5	4	5	1	5	1	5	1	1	1	1	2	5	1	1	2	1	1	1	1	1	1	1	1	2	1	1	1	1	2	1	1	1	1	1	1	1	6	1	1	1	1	1	1
1273	冯茹	2	11	1	2	1	4	4	1	4	1	4	1	1	1	1	3	4	1	1	4	2	2	1	2	2	2	2	2	1	2	2	1	2	3	2	2	3	6	4	3	3	4	3	4	3	3	3	4
1274	马明月	2	13	1	2	2	4	4	2	4	1	5	2	2	1	1	4	4	2	2	4	2	2	2	3	1	1	2	2	2	2	3	2	3	3	3	2	4	3	2	2	3	2	5	3	3	3	2	3
1275	付雨丹	2	13	1	2	2	4	4	2	5	2	4	1	1	1	1	4	5	1	2	3	1	1	1	1	2	2	2	2	2	2	2	1	1	3	3	3	2	5	5	3	3	3	4	3	3	3	3	3
1276	成世雅	2	12	1	2	1	4	5	1	5	1	5	1	1	1	2	2	5	1	1	4	1	1	1	2	1	1	1	1	2	1	2	1	2	2	1	1	3	2	1	4	1	1	3	1	2	1	1	1
1278	刘凡凡	2	11	1	2	1	5	5	1	5	1	5	1	1	5	1	4	5	1	1	4	2	1	1	1	1	1	1	1	1	1	2	1	2	2	2	1	3	1	1	1	1	2	4	2	1	1	1	2
1279	白治慧	2	12	1	2	1	5	5	1	5	1	5	1	1	1	1	5	5	1	1	4	1	1	1	2	1	1	1	1	2	2	1	1	2	3	3	1	6	2	3	2	2	5	6	2	2	1	1	1
1280	贺巾书	2	9	1	1	1	5	5	1	4	1	5	2	2	1	1	5	4	2	1	1	1	2	1	1	1	1	1	1	1	4	1	1	2	6	5	1	6	1	4	1	1	1	6	1	6	1	1	2
1281	武瞳	2	9	1	1	1	4	3	2	5	2	5	2	1	2	2	2	5	1	2	4	3	2	4	1	1	1	4	2	3	4	3	2	3	6	4	2	1	6	5	3	2	5	6	6	6	6	6	6
1282	刘佳语	2	10	1	1	1	4	2	2	4	1	5	1	2	2	1	4	4	2	1	4	1	2	2	3	1	2	2	3	3	2	3	1	1	6	6	6	1	6	6	6	5	6	1	1	6	5	1	2
1283	贺语窈	2	10	1	1	1	2	1	1	3	1	3	1	1	1	1	3	3	1	1	1	1	1	2	2	2	2	3	1	2	3	2	2	4	4	1	1	1	1	1	1	2	1	1	2	1	1	1	1
1286	李士萌	2	9	1	1	2	1	2	1	2	1	2	1	1	1	1	2	2	2	1	2	2	2	1	2	2	1	2	2	2	2	1	2	2	5	4	5	6	5	4	6	5	4	5	5	6	4	5	4
1287	何梦佳	2	9	1	1	1	5	5	1	5	1	4	2	1	2	2	5	5	2	3	5	1	1	1	1	1	2	2	1	1	1	1	1	1	3	1	1	4	1	1	1	1	6	1	1	1	1	1	1
1291	鱼启蒙	2	13	2	2	2	4	4	2	4	2	4	2	2	2	3	4	4	3	2	4	3	2	2	2	2	2	3	2	2	2	2	2	3	1	6	1	1	3	1	1	1	1	1	1	1	1	1	1
1292	曹林琳	2	10	1	1	1	3	5	1	5	1	4	1	1	1	2	4	5	1	1	4	1	2	1	2	1	2	1	1	2	2	1	2	2	4	5	2	2	2	2	3	2	4	4	3	3	1	2	1
1293	贺宇萱	2	8	1	1	1	5	5	1	5	1	5	1	1	1	1	5	5	1	1	5	2	2	2	3	1	2	2	1	3	2	3	2	4	1	1	1	3	2	1	1	5	5	6	3	6	4	1	1
1294	王语嫣	2	11	1	1	3	4	3	1	4	4	3	2	1	3	3	5	4	1	2	2	3	3	4	4	3	3	3	4	2	3	2	3	2	2	3	2	3	2	5	4	3	2	3	4	3	3	4	3
1295	李嘉妍	2	9	1	1	1	1	5	1	5	1	5	1	1	1	1	5	5	1	1	5	2	2	1	1	1	1	1	2	2	2	3	1	2	3	1	1	1	1	1	1	1	5	2	1	1	3	1	1
1296	杨汉茹	2	10	1	1	3	4	2	2	4	1	4	2	1	2	2	3	4	1	2	4	2	3	2	3	2	1	2	2	3	3	4	3	3	3	2	1	5	3	3	2	6	4	2	3	2	3	4	3
1297	胡娜	2	9	1	1	1	4	4	2	5	1	5	1	2	2	2	4	5	3	1	3	1	2	2	2	1	2	3	2	2	3	2	2	2	4	2	2	2	3	2	3	3	4	3	2	2	2	2	3
1298	薛志瑶	2	9	1	1	2	5	4	2	5	1	5	1	2	3	2	4	5	2	2	4	4	2	2	4	2	2	4	1	4	4	2	4	4	3	4	1	1	4	1	1	1	6	2	3	1	1	1	2
1301	刘雅	2	9	1	1	3	4	3	2	2	3	3	2	1	3	3	3	2	3	3	2	2	3	2	3	3	3	2	3	5	4	1	4	2	4	4	4	4	6	6	1	3	5	2	4	1	2	2	4
1307	单宇芯	2	10	1	1	1	5	5	1	5	1	5	1	1	1	1	5	5	1	1	5	3	4	5	1	1	1	1	2	1	1	5	2	3	5	3	4	2	4	6	4	5	3	5	6	4	2	4	3
1309	刘贻心	2	9	1	1	2	4	5	2	5	1	5	1	1	1	1	4	5	2	2	3	1	1	1	2	1	1	2	1	2	5	5	5	4	6	6	6	1	6	6	6	5	6	1	1	6	5	1	1
1310	段玉轩	2	10	1	1	1	5	4	1	5	1	5	1	1	2	1	5	5	2	1	4	1	1	1	2	1	2	1	2	1	2	2	2	1	4	4	1	1	2	3	1	1	6	1	1	1	2	2	5
1311	贾茜	2	8	1	1	1	4	5	1	5	1	5	1	1	2	1	4	5	2	1	3	2	3	2	1	1	1	1	2	2	2	2	2	1	4	2	1	3	5	3	1	2	6	1	4	2	1	1	2
1312	安美琪	2	10	1	1	1	5	5	1	5	1	5	2	4	1	1	5	5	1	1	5	2	2	1	1	2	1	2	1	2	2	3	2	2	5	4	6	6	3	1	5	4	3	2	4	5	4	2	4
1318	胡妍	2	11	2	1	1	5	5	1	5	1	5	1	1	1	1	4	5	2	1	5	1	1	1	1	1	1	1	1	2	2	2	2	1	4	5	2	3	5	4	2	4	5	5	5	5	5	3	4
1320	贾瑞轩	2	13	2	1	2	4	5	2	5	2	5	2	2	1	2	1	5	1	1	4	2	2	2	2	2	2	2	2	3	2	3	3	2	5	5	2	3	5	2	2	3	4	2	2	2	4	2	2
1322	乔宇歌	2	15	2	1	2	4	5	1	5	2	4	2	2	3	3	3	5	4	2	3	3	3	2	3	2	2	2	2	2	4	2	2	4	3	4	2	2	1	3	2	4	5	5	4	2	3	2	1
1324	徐汉格	2	13	2	1	1	5	5	1	5	1	5	1	1	1	1	4	5	1	1	4	2	2	2	2	2	2	2	2	2	3	2	3	2	3	2	1	1	1	1	1	1	5	1	1	1	1	1	1
1327	高海霞	2	14	2	2	1	5	5	1	5	1	5	1	2	1	1	5	5	2	1	4	1	1	1	1	1	2	1	1	1	1	2	2	1	4	2	2	1	4	3	3	1	6	4	3	3	1	1	4
1332	李佳慕瑶	2	9	1	1	1	5	5	1	5	1	5	1	1	5	1	5	5	1	1	5	1	1	1	1	3	1	3	1	2	5	2	3	3	1	1	2	1	1	1	1	1	1	4	1	1	1	1	4
1334	高雪	2	14	2	2	2	3	4	2	5	2	5	2	2	2	2	3	5	2	2	4	4	2	2	3	2	2	2	2	2	2	3	2	2	3	2	2	2	3	2	2	2	3	2	2	2	2	2	2
1335	刘雨欣	2	11	2	1	2	2	5	2	5	1	4	2	2	1	2	1	5	3	3	4	2	2	1	3	2	1	2	2	2	3	3	3	3	2	3	1	1	4	5	1	3	6	1	1	1	1	1	1
1336	刘瑜琪	2	12	2	1	2	5	5	2	5	2	5	1	1	2	2	3	5	4	1	5	2	2	2	2	2	2	2	2	3	3	2	2	2	3	1	1	2	1	1	2	1	6	1	2	1	1	1	1
1337	刘志靖	2	14	2	1	2	4	5	1	5	1	4	2	2	2	2	3	5	2	2	4	2	2	2	2	1	1	1	1	2	3	4	2	3	3	3	2	2	3	3	2	2	3	2	2	2	2	2	2
1338	马佳雪	2	13	2	2	2	4	2	1	4	2	4	2	2	2	2	4	4	2	2	4	1	2	2	2	1	2	2	1	2	2	3	2	2	3	2	3	3	3	2	3	3	2	3	3	3	1	1	3
1340	李雪	2	13	2	1	1	4	3	3	4	2	4	2	1	1	2	3	4	1	2	2	1	1	1	1	2	3	4	3	2	2	1	2	1	6	4	2	1	3	3	2	5	6	4	5	4	2	4	5
1341	李萱	2	13	2	1	1	5	5	1	5	1	5	1	2	1	2	2	5	2	1	4	1	1	1	1	1	1	2	1	2	2	1	1	1	1	1	1	1	1	1	1	1	4	5	2	1	1	2	1
1343	白延娜	2	12	2	1	1	5	5	1	4	1	5	1	1	1	3	4	4	3	2	4	1	1	1	1	2	1	2	1	2	3	1	2	1	1	1	1	1	1	1	1	1	1	1	1	1	1	1	1
1344	范薇儿	2	12	2	1	1	5	5	1	5	1	5	2	2	1	3	4	5	3	2	5	1	1	1	1	1	1	2	3	2	2	3	2	1	3	1	1	1	2	1	3	1	6	5	1	1	1	1	1
1345	徐敏瑞	2	10	1	1	1	5	5	2	5	1	4	1	1	1	1	3	5	1	1	5	3	2	2	1	1	1	1	1	1	1	5	2	3	6	5	2	5	3	4	5	3	5	3	5	3	4	3	5
1346	薛志玲	2	14	2	2	1	4	5	1	5	2	5	2	1	2	2	3	5	2	1	5	2	1	3	2	2	1	1	1	2	2	2	1	3	5	6	3	5	2	4	4	2	6	3	5	4	5	6	1
1350	赵钰婷	2	12	2	1	1	4	5	1	5	1	4	1	1	1	1	5	5	5	5	4	1	1	2	2	1	2	2	2	3	2	4	3	2	6	5	1	1	5	4	4	2	5	5	4	1	1	5	4
1353	武丹妮	2	15	2	2	1	4	5	1	5	1	4	1	1	2	2	5	5	2	2	3	1	2	1	3	1	1	1	1	2	3	2	1	2	4	5	3	1	5	2	2	2	4	5	6	5	2	2	2
1355	刘慧星	2	13	2	2	2	3	3	3	3	3	3	3	2	3	4	2	3	4	4	3	3	3	3	4	4	4	3	4	3	4	3	3	3	3	2	2	2	4	3	5	4	4	4	4	3	4	5	5
1361	刘静	2	15	2	2	1	4	4	1	5	1	5	1	1	1	1	1	5	1	1	1	1	1	1	1	1	1	1	1	2	3	2	3	3	4	2	4	1	5	3	1	2	3	6	1	6	6	1	3
1368	白瑾萱	2	12	1	1	1	5	5	1	5	1	5	1	1	1	2	5	5	1	1	5	2	3	3	3	1	1	1	2	1	3	1	2	2	3	2	2	3	5	3	2	2	4	4	3	3	2	3	4
1371	韩皓萱	2	9	1	1	1	5	5	5	5	1	1	1	1	1	1	5	5	1	1	1	1	1	1	1	2	1	1	2	1	1	1	3	4	5	2	6	6	6	6	4	3	1	2	1	1	2	1	1
1372	党娜	2	11	1	1	1	5	5	1	5	1	5	1	1	1	1	5	5	1	1	5	1	1	1	1	1	1	1	1	1	1	1	1	1	1	1	1	1	1	1	1	1	1	1	1	1	1	1	1
1373	曹熙雪	2	10	1	1	2	3	1	3	2	1	2	3	2	2	2	3	2	1	1	5	1	2	4	5	4	2	2	3	1	3	5	1	2	5	3	3	2	4	1	4	2	5	2	5	1	3	2	6
1382	段未艳	2	11	1	1	2	4	5	2	5	1	5	1	3	2	1	3	5	2	1	5	2	2	2	2	3	4	5	1	2	4	3	2	2	4	2	3	5	2	3	4	3	2	3	4	5	3	3	3
1383	李向瑶	2	10	1	1	1	5	1	1	5	1	5	1	1	1	1	5	5	5	1	5	5	2	4	2	1	1	5	1	1	5	5	1	1	1	2	3	4	5	6	1	2	3	4	5	6	1	2	3
1384	尚婷	2	11	1	1	1	5	3	2	5	1	4	1	2	1	2	5	4	2	2	5	2	3	2	1	2	1	3	1	3	4	5	3	2	1	1	2	4	2	5	2	4	1	3	2	3	4	2	1
1386	杨丽	2	13	2	2	2	3	4	3	4	2	3	2	2	3	2	3	4	3	2	3	3	3	2	4	2	4	1	1	4	2	3	2	3	4	2	4	2	5	3	4	2	3	2	4	2	4	2	4
1390	张佳倩	2	10	1	1	1	4	5	1	5	2	5	1	2	1	2	5	5	1	3	5	2	4	2	2	3	2	2	2	2	3	2	3	4	3	2	4	3	3	2	4	2	5	3	4	4	2	3	4
1391	白小苒	2	15	2	2	2	4	5	1	4	1	3	2	1	1	1	3	4	1	1	3	1	1	1	2	1	1	1	1	2	2	2	3	2	4	5	2	2	3	2	3	2	5	5	3	2	2	1	3
1395	杨学慧	2	14	2	2	2	3	4	2	3	2	3	2	2	2	2	2	3	2	2	3	2	2	2	2	2	2	2	2	2	2	2	2	2	4	5	3	3	5	5	3	4	5	5	5	4	4	5	4
1396	刘志鹏	2	12	1	1	2	4	4	2	4	2	4	2	1	1	2	3	4	2	3	3	2	2	2	2	2	2	3	2	3	3	3	2	3	4	3	3	4	4	3	3	3	4	3	3	3	2	1	2
1397	贾雪	2	12	1	1	2	4	5	2	5	2	5	1	1	1	3	3	5	1	1	2	2	3	3	2	2	2	2	3	4	2	2	4	4	3	2	3	1	3	3	3	2	5	4	3	1	1	1	2
1398	贺静	2	12	1	1	2	4	5	1	5	2	4	2	1	2	2	4	5	1	2	5	2	2	2	3	2	2	2	2	3	3	3	2	3	2	2	1	2	1	1	5	2	5	4	2	2	1	1	4
1401	李子诺	2	12	1	1	2	5	5	2	5	3	5	1	2	3	3	4	5	2	2	4	2	2	2	2	2	1	2	2	4	3	4	3	4	5	5	2	2	4	1	3	1	5	5	2	3	1	5	4
1403	汪何芯冉	2	11	1	1	2	4	3	2	4	2	4	2	1	1	2	4	4	2	2	4	2	2	2	3	3	2	4	2	2	3	4	4	3	5	5	3	2	5	1	2	1	1	3	6	1	1	1	5
1405	程子彤	2	10	1	1	3	5	5	1	5	1	5	1	1	1	1	5	5	1	1	5	1	2	1	1	1	1	1	1	1	1	2	2	3	1	4	1	1	6	1	1	1	6	1	1	1	1	1	1
1407	思奕含	2	10	1	1	3	4	5	1	5	1	5	1	2	1	3	4	5	2	2	3	3	4	3	3	1	1	1	1	2	3	3	2	2	6	5	2	6	6	4	3	3	6	6	5	5	4	5	3
1409	李盼	2	12	1	2	1	5	4	1	5	1	5	1	1	1	1	5	5	1	1	4	2	2	2	2	1	1	1	2	1	2	2	2	2	4	4	2	5	4	1	1	3	5	2	2	2	1	2	1
1410	胡瑜彤	2	11	1	1	2	4	4	2	4	2	4	3	3	1	2	2	4	1	3	4	2	2	2	4	3	3	2	3	1	2	4	1	1	5	5	3	4	5	3	3	4	6	2	2	2	5	2	4
1411	马雪晴	2	10	1	1	2	5	5	1	5	1	5	1	1	1	1	5	5	1	1	1	1	1	1	1	1	2	2	1	2	2	2	2	2	4	3	6	3	5	6	1	2	3	5	2	2	1	1	1
1414	张格	2	13	1	1	1	5	5	1	5	1	5	1	1	1	1	5	5	1	1	3	1	1	1	1	1	1	1	1	2	2	2	2	1	3	1	1	1	3	2	3	1	1	4	3	4	1	1	2
1416	童谣	2	12	1	2	1	5	5	1	5	1	5	1	1	1	1	5	5	1	1	5	1	1	1	1	1	1	5	1	1	1	1	1	1	1	1	1	1	1	1	1	1	6	1	1	1	1	1	1
1417	余国莹	2	9	1	1	1	4	5	1	4	1	4	1	1	1	1	4	4	1	1	5	1	2	2	2	1	1	2	2	1	1	1	1	2	4	3	1	2	1	2	5	3	4	4	1	3	1	1	2
1421	徐婉婧	2	10	1	1	1	5	5	1	5	1	4	1	1	1	1	2	5	1	1	4	2	2	1	2	1	1	2	1	2	4	1	2	1	3	4	1	1	2	3	1	2	4	5	5	5	1	4	1
1424	沙果儿	2	10	1	1	2	3	5	2	5	2	5	5	2	2	2	3	5	3	2	4	2	2	2	1	2	2	2	2	2	2	2	3	2	2	5	2	1	5	6	3	4	4	5	3	5	5	2	2
1425	高敏	2	10	1	1	1	3	5	1	5	1	4	1	1	2	1	5	5	1	1	4	1	1	1	1	1	1	2	1	2	2	2	2	1	4	2	1	4	4	3	2	2	6	1	3	1	1	1	1
1426	崔耀妮	2	12	1	2	1	5	5	1	5	1	5	1	1	1	1	5	5	1	1	5	1	1	1	1	1	1	4	1	1	1	1	1	1	1	1	1	1	6	1	1	1	6	1	1	1	1	1	1
1428	王一澄	2	12	1	1	1	5	5	1	5	1	4	1	1	1	1	3	5	1	1	4	2	2	2	2	1	2	1	1	2	2	2	2	3	2	3	2	3	2	3	4	3	4	4	3	4	2	3	4
1429	张蓉蓉	2	10	1	2	1	5	4	1	5	1	5	1	1	1	1	5	5	1	1	4	1	1	1	1	2	1	2	1	1	1	1	1	1	1	1	1	1	1	1	1	1	1	1	1	1	1	1	1
1430	张怡萱	2	9	1	1	1	5	5	5	5	1	5	1	1	1	1	5	5	1	1	1	1	1	1	1	1	1	1	1	1	1	1	1	2	2	1	6	1	6	1	1	1	6	1	1	1	2	1	1
1432	赵庆颖	2	13	1	2	1	5	1	2	5	1	4	1	1	2	2	5	5	1	2	4	1	1	1	1	1	2	1	2	2	1	1	1	2	4	6	5	3	2	2	4	5	6	1	2	2	4	3	4
1433	申三妮	2	13	1	2	2	5	3	1	5	1	5	1	1	1	1	3	5	1	1	4	3	3	2	2	2	2	2	2	3	3	2	1	4	2	2	1	1	6	4	1	3	5	1	1	3	1	4	1
1434	刘洛宁	2	12	1	2	1	5	5	1	5	1	5	1	1	1	1	5	5	1	1	5	1	1	1	1	1	1	1	1	1	1	1	1	1	3	1	1	1	2	1	1	1	1	1	1	1	1	1	1
1435	马佳宇	2	10	1	1	2	4	5	2	5	1	5	1	2	1	1	4	5	2	2	1	2	1	1	1	1	1	2	2	2	1	2	2	2	1	2	1	5	1	1	3	2	1	2	2	1	2	2	1
1436	张楠楠	2	11	1	2	2	4	4	1	4	1	4	1	1	1	1	4	4	1	1	4	1	2	1	1	1	1	1	2	1	1	1	1	1	3	4	5	4	5	3	4	4	4	3	3	4	2	3	3
1438	王改艳	2	13	1	2	1	4	5	1	5	1	5	1	1	1	1	4	5	1	1	5	1	1	1	2	2	1	1	2	2	2	2	1	2	4	3	4	4	5	6	3	4	6	4	4	3	5	4	4
1439	贾怡	2	10	1	1	1	5	5	1	5	1	5	1	1	1	1	5	5	1	1	2	4	3	3	3	1	1	1	1	2	2	2	2	2	1	2	4	1	1	6	1	1	5	1	3	1	1	1	1
1440	郝树雅	2	11	1	1	1	5	5	1	5	1	5	1	1	2	1	3	5	1	2	3	3	2	1	2	2	3	2	1	1	1	3	2	2	3	2	3	4	5	3	4	2	1	5	3	5	4	2	4
1443	李敬瑶	2	10	1	1	2	5	5	1	5	1	5	1	1	1	1	5	5	3	1	5	1	2	1	1	1	1	2	1	1	2	1	1	1	6	1	1	1	1	6	1	6	6	1	1	6	1	1	1
1451	郭引男	2	12	1	2	1	2	1	1	4	1	4	1	1	1	1	4	4	1	1	4	2	2	2	2	4	2	4	2	3	2	4	3	2	5	1	5	2	1	1	1	3	3	3	1	1	1	3	3
1454	王宇欣	2	12	1	2	3	4	5	2	4	2	4	3	1	2	3	4	4	3	2	4	2	2	2	4	3	2	3	2	4	2	4	2	2	3	4	2	2	3	2	3	3	4	2	4	3	3	1	2
1456	贺苗苗	2	11	1	2	3	4	4	1	4	1	4	1	1	1	1	4	4	1	1	2	2	4	2	2	2	2	2	3	2	4	1	2	3	4	3	2	4	1	1	2	1	1	3	1	1	1	1	1
1463	王筠瑶	2	10	1	1	2	4	5	2	5	1	5	1	2	2	2	5	5	3	2	4	2	2	2	3	2	1	2	2	2	3	4	4	3	3	2	1	2	4	2	3	2	6	2	3	2	3	1	4
1469	叶可怡	2	12	1	1	3	4	5	3	4	2	5	2	4	2	3	4	4	4	2	3	4	3	3	3	4	2	1	1	2	2	3	2	1	4	3	1	3	2	3	2	5	2	3	3	4	4	3	5
1471	王彦怡	2	12	1	1	2	4	5	3	5	2	2	2	1	1	2	3	5	3	2	4	2	2	2	2	2	1	2	2	1	2	1	2	1	1	1	1	1	1	1	1	1	1	1	1	1	1	1	1
1472	付珺琪	2	10	1	1	2	3	1	1	4	1	4	2	2	2	2	5	4	2	2	3	3	2	3	2	2	2	3	3	3	4	4	3	3	2	3	4	3	4	3	4	2	4	2	4	2	2	1	1
1473	高欣怡	2	10	1	1	1	5	5	1	5	1	5	1	1	1	1	5	5	1	1	1	1	1	1	1	1	1	1	1	1	1	1	1	1	2	1	1	1	1	1	1	1	2	1	1	1	1	1	1
1474	叶可馨	2	11	1	1	1	4	5	1	5	1	4	1	1	1	2	4	5	2	2	4	2	1	1	2	1	2	1	2	2	2	2	2	1	3	4	2	1	3	1	3	2	5	2	1	3	1	1	2
1476	高涵	2	11	1	1	1	4	5	1	5	1	5	1	1	2	2	3	5	1	2	4	2	3	3	3	2	2	2	2	2	3	2	2	2	3	4	2	5	3	4	2	3	4	5	3	4	1	2	5
1478	王子涵	2	10	1	1	1	5	5	1	5	2	3	1	1	1	2	3	5	1	2	5	1	2	3	2	1	1	2	1	4	3	3	4	2	3	4	1	2	5	1	4	1	2	1	4	5	1	1	1
1481	谷羿妍	2	10	1	1	1	3	5	1	5	2	3	2	1	2	2	4	5	1	2	4	2	3	2	1	1	1	2	3	1	3	2	3	2	2	4	5	1	1	2	5	2	4	1	1	1	1	1	2
1483	朱雨熙	2	11	1	1	1	3	4	1	4	2	4	1	1	1	1	4	4	2	2	4	2	1	1	1	2	1	2	1	2	1	2	2	1	3	1	1	1	1	3	5	1	1	2	3	6	1	1	2
1487	杨晶雅	2	9	1	1	1	5	5	1	5	1	5	1	1	2	2	4	5	1	1	4	1	1	1	1	1	2	1	3	2	2	1	2	1	2	2	5	1	1	1	6	1	6	1	1	3	1	1	1
1489	刘文雪	2	12	1	1	2	2	2	2	5	5	3	2	5	3	2	4	5	3	5	3	3	3	3	4	3	3	3	4	3	3	3	3	3	2	2	3	3	3	3	3	2	3	3	3	2	6	6	6
1493	杨博艺	2	10	1	1	1	5	5	4	5	1	5	2	1	1	2	5	5	1	1	5	5	5	5	5	5	5	5	5	5	5	5	5	5	5	1	3	1	1	1	4	1	1	1	1	1	1	1	1
1494	乔天蕊	2	12	1	2	2	4	5	3	5	1	4	3	1	2	3	4	5	3	3	5	2	1	2	1	2	2	2	1	1	2	2	1	2	1	1	1	3	6	4	3	1	1	1	1	1	1	1	1
1495	边雅桐	2	11	1	2	3	4	4	2	5	3	4	3	2	2	4	4	5	2	2	4	3	2	4	3	2	2	3	3	2	2	2	3	2	3	3	2	4	3	5	4	4	2	3	2	2	3	2	3
1497	段影芯	2	13	1	2	3	4	4	2	5	2	5	1	2	1	2	4	5	3	2	2	3	2	2	2	3	2	3	2	2	2	3	2	2	5	4	3	4	4	4	3	3	4	3	3	3	3	4	3
1498	冯语翠	2	13	1	2	5	5	5	1	5	5	5	1	1	1	1	4	5	3	1	5	1	1	1	1	1	1	1	1	1	1	3	1	3	1	1	1	1	1	1	1	3	2	4	1	1	1	1	1
1500	刘铎	2	9	1	1	1	4	5	1	5	1	5	1	1	1	1	5	5	1	1	3	1	1	1	1	1	1	1	1	1	1	1	1	1	1	1	1	1	1	1	1	1	1	1	1	1	1	1	1
1505	王子昕	2	12	1	1	1	5	5	1	5	1	5	1	1	1	1	5	5	1	1	4	1	1	1	1	1	1	1	1	1	2	2	2	1	1	1	1	2	1	1	2	1	1	1	1	1	1	1	1
1506	高力扬	2	11	1	1	1	5	5	1	5	1	4	1	1	1	1	1	5	1	1	5	2	1	1	1	1	1	1	1	2	2	2	1	1	1	2	1	4	2	1	1	1	2	1	1	1	1	1	1
1508	曹盼盼	2	13	1	1	1	3	5	1	4	1	5	1	2	1	2	4	4	2	1	3	2	3	2	1	1	2	3	1	2	2	1	2	2	3	2	3	5	5	4	2	5	4	6	2	4	5	3	5
1510	刘子铉	2	11	1	1	1	5	5	1	5	1	5	1	1	1	1	5	5	1	1	2	1	1	1	1	1	1	1	1	2	2	1	1	1	4	4	1	1	6	6	1	5	6	6	5	6	3	1	4
1512	李思雅	2	11	1	1	1	5	5	1	5	1	5	1	1	2	1	5	5	1	1	5	1	1	1	1	1	1	1	1	2	1	3	1	2	5	1	4	1	2	4	3	3	4	1	3	6	4	4	3
1514	王烨	2	13	1	1	5	3	5	1	3	1	3	1	1	1	1	3	3	1	1	1	1	1	1	1	1	1	1	1	1	1	1	1	1	4	4	1	1	1	1	1	1	1	4	1	1	1	1	1
1520	康佳颖	2	9	1	1	1	5	5	2	5	1	5	1	1	3	2	5	5	1	1	5	3	4	2	3	1	2	3	3	5	1	3	2	2	3	5	2	1	1	5	4	2	2	4	4	5	3	1	5
1523	冯婷婷	2	10	1	1	1	5	5	1	5	1	5	1	3	1	2	3	5	2	3	5	1	2	1	3	1	1	2	1	2	2	3	3	2	3	3	2	2	4	1	3	3	2	1	1	1	3	1	2
1524	胡佳蕊	2	11	1	1	1	4	5	1	4	1	5	1	1	1	2	3	4	1	3	1	2	1	2	2	2	2	1	3	3	2	3	2	3	6	2	2	2	3	5	4	5	3	4	4	1	2	3	5
1525	段欣睿	2	11	1	1	1	5	5	1	5	1	5	1	1	1	1	4	5	1	1	3	1	1	1	1	1	2	1	1	1	2	2	1	1	4	3	1	2	2	2	3	2	1	3	2	1	1	2	2
1526	边煜瑄	2	10	1	1	1	5	5	1	5	1	5	1	1	1	2	5	5	1	1	5	1	1	2	1	1	1	3	1	1	2	1	2	1	1	1	1	1	2	1	2	1	1	1	2	4	1	2	1
1527	孙梦瑶	2	12	1	1	1	5	5	1	5	1	5	1	2	1	1	3	5	1	1	5	2	2	2	2	2	2	1	1	2	2	3	2	2	4	3	3	1	4	2	2	2	5	4	2	3	3	3	2
1529	杜语墨	2	10	1	1	1	5	5	1	5	1	5	1	1	1	1	1	5	1	1	5	1	1	1	1	1	1	1	1	1	1	1	1	1	1	1	1	1	1	6	6	1	6	6	1	1	6	5	1
1531	杨宇瑞	2	12	1	1	2	4	5	1	5	2	4	1	1	1	2	5	5	1	1	5	1	1	1	1	1	1	1	1	2	3	4	1	3	4	3	4	2	6	1	6	1	6	3	2	2	3	4	3
1534	王雨荷	2	11	1	1	2	4	5	2	5	1	4	3	2	2	2	2	5	2	2	3	2	3	2	3	2	2	2	2	2	3	2	3	2	6	2	6	6	4	2	3	2	6	4	2	2	3	1	1
1535	孙振惠	2	9	1	1	2	5	4	2	5	1	5	2	1	2	2	4	5	1	2	5	2	2	3	3	2	3	3	2	4	3	3	2	3	3	5	1	3	4	3	1	2	6	1	1	1	1	1	1
1536	胡茜	2	12	1	1	2	4	4	2	4	2	4	2	2	1	2	3	4	2	2	4	1	2	2	1	1	1	1	1	2	2	2	2	2	4	3	3	3	4	3	2	3	4	4	3	3	3	3	4
1537	王涵	2	10	1	1	1	5	5	1	5	1	5	1	1	1	1	5	5	1	1	3	1	1	1	1	1	1	1	2	1	1	1	1	1	1	1	1	1	1	1	1	1	1	1	1	1	1	1	1
1538	高宇辰	2	11	1	1	2	4	4	1	5	1	5	2	2	2	2	3	5	2	2	4	1	1	1	1	1	1	2	1	3	2	4	3	3	2	2	1	1	2	2	2	1	2	1	1	1	1	1	2
1540	张敏婕	2	11	1	1	2	3	4	2	5	1	5	1	2	2	1	2	5	2	2	4	2	2	2	1	2	2	3	1	2	3	2	2	2	1	6	3	3	6	6	5	5	6	4	1	6	2	1	1
1542	霍正悦	2	11	1	1	3	4	5	3	3	2	4	2	2	2	3	4	3	3	2	4	4	3	3	3	2	2	3	3	2	3	3	2	3	3	2	4	3	4	4	4	3	4	3	5	4	2	3	3
1543	张雅维	2	12	1	2	1	4	3	1	3	3	4	2	1	2	1	4	3	3	1	3	2	3	2	3	2	2	2	3	3	2	2	3	2	2	3	2	1	2	5	3	5	5	1	1	2	1	1	2
1549	侯靖瑶	2	12	1	2	1	2	2	1	2	1	3	3	2	2	1	4	2	2	1	3	2	1	1	2	1	3	2	2	3	3	1	5	2	1	1	1	1	2	1	4	1	1	2	1	1	1	1	1
1552	杨文雨	2	12	1	2	2	4	5	1	3	1	4	2	2	1	1	3	3	1	1	4	2	2	2	2	1	2	2	2	2	2	2	2	2	4	3	2	3	3	5	2	1	4	2	3	3	2	3	2
1557	高彩云	2	13	1	2	1	3	5	1	5	1	5	1	1	1	1	5	5	1	1	5	1	1	1	1	1	1	1	1	4	1	2	1	2	1	1	1	1	1	1	1	1	1	1	1	1	1	1	1
1559	王嘉	2	11	1	2	1	5	5	1	5	1	5	1	1	1	1	5	5	2	1	4	2	2	2	1	1	2	1	1	1	2	2	1	2	2	5	2	4	2	1	4	2	2	2	1	1	2	1	2
1560	高爽	2	10	1	2	2	5	5	1	5	1	4	1	2	1	2	3	5	2	2	5	1	1	1	2	1	2	2	1	2	2	1	1	2	1	1	1	1	1	3	4	5	1	2	3	2	1	1	2
1563	冯玉华	2	12	1	2	2	2	1	2	2	3	3	2	2	2	2	3	2	3	2	3	4	3	3	2	2	3	2	3	3	3	2	3	2	1	1	2	2	1	3	3	4	3	4	3	2	2	3	3
1566	高海彤	2	11	1	2	2	5	5	1	5	1	5	1	2	2	2	4	5	2	3	5	2	1	1	3	3	2	2	2	2	2	2	2	3	1	1	1	1	2	6	3	3	5	5	2	3	2	1	2
1574	温新雨	2	12	1	2	1	4	5	2	5	1	4	1	2	2	1	5	5	3	2	5	2	2	1	2	1	1	3	2	2	3	2	2	1	3	1	1	3	4	4	1	3	2	4	1	4	3	3	1
1577	思庆瑶	2	11	1	1	1	3	1	1	4	5	5	5	5	5	5	3	4	1	1	3	1	2	1	2	2	2	2	2	2	4	3	2	3	1	2	2	2	4	4	4	3	3	3	1	1	1	1	1
1578	李一菲	2	11	1	2	2	2	2	1	2	4	3	4	4	4	3	4	2	3	3	2	2	1	2	2	3	2	5	3	4	4	5	3	2	5	2	6	6	5	3	1	1	3	5	2	2	3	1	2
1580	李子暄	2	12	1	2	3	4	1	2	5	1	5	3	3	1	3	5	5	3	2	5	1	1	1	2	1	1	2	2	1	2	2	2	2	1	1	1	1	1	6	1	6	1	1	1	1	1	1	1
1581	张蕊	2	12	1	1	1	5	5	1	5	1	5	1	1	1	1	5	5	1	1	5	1	1	1	1	1	1	1	1	1	2	1	2	2	1	4	4	3	1	1	1	1	1	1	1	1	1	1	1
1583	白露瑶	2	12	1	2	1	4	4	1	5	2	4	1	2	1	2	4	5	2	2	4	2	2	2	3	2	2	3	3	2	3	2	2	2	4	5	3	2	4	4	3	3	4	4	3	2	3	3	2
1584	贺翌霏	2	12	1	2	2	3	4	2	4	2	4	2	2	1	2	2	4	1	2	2	2	3	2	2	3	3	3	3	2	2	2	2	3	2	2	1	1	1	1	2	1	1	1	2	2	2	2	2
1585	朱敬瑞	2	12	1	1	1	3	5	1	5	1	5	1	1	1	1	5	5	1	1	5	1	1	1	2	1	1	1	1	1	3	1	2	2	1	1	1	1	1	1	1	1	4	1	1	1	1	1	1
1587	梁妍	2	12	1	2	3	4	4	3	4	3	4	2	2	2	3	4	4	3	2	2	3	3	2	3	3	2	2	3	2	3	3	2	2	1	1	1	1	6	1	1	1	1	1	4	3	1	1	3
1588	宋佳宜	2	12	1	2	2	4	4	3	4	2	3	2	2	3	3	4	4	3	2	3	3	2	2	2	3	3	4	4	3	3	2	2	3	2	2	3	4	4	2	4	2	4	4	4	3	3	4	4
1592	高瑞瑞	2	13	1	1	1	5	5	1	5	1	5	1	2	1	1	3	5	1	1	4	1	2	2	3	1	1	1	1	4	3	3	3	2	4	3	1	1	4	3	2	2	1	1	2	2	2	1	1
1593	李志妍	2	11	1	1	2	3	4	2	4	1	4	1	1	2	1	2	4	2	2	3	2	3	3	2	2	1	2	3	4	2	4	3	3	5	3	4	4	3	3	3	4	6	4	3	4	2	2	2
1597	朱绾成	2	10	1	1	2	5	5	2	5	1	5	1	1	1	1	3	5	1	1	2	3	3	4	2	2	3	3	2	3	3	4	4	2	2	1	3	2	4	3	5	3	1	3	2	3	3	2	2
1599	薛佳恩	2	10	1	1	2	5	5	2	5	1	5	2	3	1	1	3	5	2	1	2	1	2	1	2	1	1	1	2	2	1	2	2	2	3	1	2	5	6	1	3	1	4	1	3	3	1	2	1
1600	石琪瑞	2	10	1	1	1	5	5	1	5	1	5	1	1	1	3	5	5	1	1	3	1	1	1	1	1	1	2	1	2	2	2	2	2	1	1	1	1	1	1	1	1	6	1	1	1	1	1	1
1602	刘诗语	2	10	1	1	2	5	5	2	5	2	5	2	1	1	1	4	5	1	2	4	1	3	2	2	1	1	3	1	2	2	2	2	1	4	1	1	2	1	2	2	3	2	1	1	1	2	1	2
1605	胡占妮	2	12	1	2	3	4	5	2	5	2	4	2	1	1	2	3	5	4	3	3	3	2	3	2	2	2	3	3	3	3	2	2	3	4	3	1	3	5	5	2	3	4	4	2	1	3	2	5
1607	杨紫书	2	10	1	1	2	5	5	2	5	2	5	1	3	2	2	5	5	3	1	3	2	1	1	1	2	2	3	2	3	2	3	3	4	3	4	1	1	4	4	1	3	3	1	3	4	3	3	3
1608	吴田田	2	13	1	2	1	5	5	1	5	1	5	1	1	2	2	5	5	1	1	5	1	1	1	1	1	1	3	1	1	2	1	4	2	4	1	1	4	4	6	1	5	1	1	1	1	1	1	1
1610	李雨荷	2	13	1	2	2	4	4	1	5	1	5	1	1	2	2	3	5	2	1	4	2	2	2	2	2	1	2	2	3	2	2	1	1	2	2	1	3	1	1	2	2	2	2	2	2	2	2	2
1611	刘圆	2	9	1	1	1	5	5	1	5	1	5	1	2	1	2	5	5	1	1	5	1	1	1	1	1	1	1	1	2	2	2	1	2	1	1	1	1	1	1	1	1	1	1	1	1	1	1	1
1612	杨圆彤	2	12	1	1	1	5	1	1	5	2	5	1	2	1	1	5	5	2	1	5	1	1	2	1	2	1	2	1	1	1	2	1	2	1	1	1	1	1	1	5	1	1	1	1	1	1	1	1
1614	王思妤	2	11	1	1	1	4	5	1	5	2	4	1	1	1	1	4	5	3	2	3	1	1	1	1	2	1	1	2	2	2	2	2	2	1	1	1	1	1	6	3	6	6	1	1	1	1	1	1
1616	任常欢	2	11	1	1	1	4	5	1	5	1	4	1	2	1	1	4	5	1	1	1	2	2	3	3	2	2	3	2	3	3	3	2	2	4	3	2	1	1	1	4	2	1	4	2	1	1	1	1
1619	马佳国	2	13	1	1	2	4	5	2	5	1	5	1	2	2	2	4	5	2	2	3	2	3	2	3	2	2	1	2	3	2	3	2	4	4	2	2	3	2	2	2	1	4	2	1	2	1	1	1
1621	徐锐	2	13	1	1	2	3	5	2	5	2	3	3	2	1	3	3	5	3	3	4	3	2	2	3	3	3	2	3	2	3	2	2	3	5	5	4	3	5	5	4	4	4	5	5	4	4	5	4
1623	冯雅宁	2	13	2	1	2	4	5	2	5	2	4	2	3	3	2	3	5	2	2	4	2	2	2	3	2	3	4	3	2	2	2	4	4	4	4	1	4	5	2	3	2	4	5	4	3	2	4	5
1624	孙墨	2	14	2	1	2	3	5	3	5	2	3	2	3	1	3	4	5	3	2	5	1	1	1	1	2	1	1	2	1	2	2	1	2	3	1	1	1	3	4	3	3	4	1	1	3	1	1	1
1626	王妃	2	13	2	1	1	5	5	1	5	2	5	1	2	2	3	3	5	2	2	5	2	2	1	1	2	1	1	1	3	2	2	2	1	3	4	2	3	2	4	4	3	3	2	3	4	3	1	3
1631	李治雪	2	14	2	1	2	3	4	3	4	2	4	2	2	3	2	4	4	3	3	4	2	2	2	3	2	2	2	3	2	3	3	2	2	3	3	2	3	3	4	2	3	4	3	3	2	1	1	2
1632	张媛媛	2	13	2	1	2	4	4	2	5	1	5	2	2	2	2	2	5	2	2	5	2	2	2	3	2	3	2	2	2	3	3	3	2	5	4	4	4	6	4	4	3	4	5	5	4	3	4	4
1634	曹涵洪	2	13	2	1	2	3	4	3	4	2	4	3	3	2	2	3	4	5	3	4	5	2	3	3	2	3	3	3	3	3	2	2	3	3	2	3	3	4	1	2	2	6	4	3	3	2	1	4
1636	牛心语	2	13	2	1	1	5	5	1	5	1	5	2	1	2	2	4	5	2	1	5	5	1	2	2	1	1	2	2	3	3	2	3	1	4	3	3	1	3	2	5	2	4	6	1	2	1	2	3
1640	高泽雅	2	12	1	1	1	3	5	1	5	1	5	1	1	1	1	3	5	1	1	4	2	1	1	1	1	1	1	1	1	1	1	2	2	1	1	1	1	1	1	1	1	2	2	1	1	1	1	1
1641	贾雨婷	2	10	1	1	3	1	5	1	5	1	1	1	1	1	1	2	5	4	1	2	3	2	1	1	1	2	1	5	2	2	1	2	1	4	6	2	3	2	1	2	1	5	2	2	1	4	3	3
1642	牛宇科	2	12	1	1	2	4	5	2	5	1	5	2	2	1	3	5	5	1	2	5	2	2	1	1	2	1	3	2	2	3	2	2	2	2	5	1	1	2	4	1	5	4	2	2	2	1	1	1
1643	左梦洁	2	12	1	1	1	5	5	1	4	1	4	1	1	2	2	5	4	1	1	3	1	1	1	1	1	1	1	1	2	2	2	1	3	5	1	2	1	1	1	2	1	1	2	3	1	1	1	5
1651	张馨玉	2	12	1	2	3	4	3	1	4	1	3	1	2	1	4	3	4	1	3	5	3	4	2	1	3	2	5	3	5	4	5	2	4	3	2	4	1	2	3	5	4	2	1	3	4	3	4	2
1652	高晓雪	2	11	1	2	3	4	2	3	4	1	4	1	1	1	3	4	4	2	1	3	2	2	2	2	1	2	3	2	2	3	3	4	1	4	4	4	6	3	5	5	1	1	1	3	3	1	1	1
1654	周以沫	2	10	1	2	1	5	5	1	5	1	5	1	1	1	1	5	5	1	1	3	1	1	2	1	1	1	1	1	1	1	2	2	2	3	1	1	2	3	5	1	2	3	1	2	2	1	1	2
1655	王宇珊	2	15	2	1	1	5	5	1	5	1	4	1	1	1	1	3	5	1	1	4	2	2	2	2	1	1	1	1	3	2	1	2	3	1	4	3	1	1	6	3	5	6	2	5	1	2	2	1
1656	呼心愿	2	14	2	1	1	5	5	1	5	1	5	1	1	1	1	5	5	1	5	5	1	1	1	1	1	1	1	1	1	1	1	1	1	3	5	1	1	6	6	6	6	4	1	1	1	1	1	1
1660	方嘉妮	2	13	2	1	1	4	5	1	4	2	5	2	3	2	1	2	4	4	1	5	2	1	1	2	3	2	3	2	1	3	2	3	2	3	1	2	4	3	3	4	1	5	1	1	3	2	3	4
1661	朱利荣	2	14	2	1	1	3	4	1	5	2	4	2	2	2	2	5	5	3	3	4	2	3	2	2	1	1	2	2	2	3	2	3	2	3	3	2	2	4	3	3	2	3	4	3	3	3	1	2
1662	李子萱	2	15	2	1	2	3	4	2	5	2	4	2	2	2	2	3	5	2	2	2	3	2	3	3	2	2	2	1	1	3	4	2	2	4	4	3	3	4	1	3	1	3	4	4	5	3	4	4
1663	郑宇凡	2	13	2	1	2	4	5	1	4	2	3	2	1	2	3	2	4	3	2	5	2	3	2	2	2	3	2	3	2	3	2	2	2	4	4	2	1	5	5	3	4	4	5	3	4	3	4	3
1664	你延洁	2	12	1	2	1	5	5	1	5	1	5	1	1	1	1	5	5	1	1	5	1	1	1	1	1	1	1	5	1	1	1	1	1	1	1	1	1	1	1	1	1	1	1	1	1	1	1	1
1665	李宇琪	2	11	1	2	2	4	2	3	5	2	3	2	2	3	2	3	5	1	3	3	2	2	2	3	2	2	3	2	3	3	2	3	2	3	2	3	2	3	2	2	3	4	4	3	2	2	2	3
1670	程义涵	2	11	1	2	1	5	5	1	5	1	5	1	1	1	1	5	5	1	1	4	1	1	1	1	1	1	1	1	2	1	1	1	1	1	2	1	1	4	5	1	5	6	1	1	1	1	1	1
1671	宗思彤	2	10	1	2	2	4	4	2	4	1	5	1	1	1	1	4	4	2	1	4	2	3	2	3	2	1	2	2	2	2	2	2	2	3	2	4	3	2	2	3	2	4	2	2	2	2	2	3
1672	苗雨荷	2	10	1	2	2	4	4	1	4	1	5	1	1	1	1	2	4	1	1	4	1	2	2	2	3	1	4	1	1	2	2	1	2	1	3	2	3	4	3	1	2	1	4	1	2	4	1	2
1676	王雪	2	12	1	2	1	5	5	1	5	1	5	2	2	1	2	3	5	3	2	5	1	1	1	2	2	1	2	1	2	2	2	1	2	1	1	1	2	6	3	4	2	5	3	2	1	2	1	2
1678	卜文婷	2	12	1	2	1	5	5	1	5	2	5	1	1	1	1	5	5	1	1	5	1	1	1	2	1	2	2	1	1	4	2	1	2	2	1	1	1	2	1	4	1	1	1	1	1	1	1	1
1679	王小可	2	11	1	1	2	4	5	2	5	1	4	3	3	2	2	3	5	2	2	3	2	2	1	3	2	2	3	1	2	3	2	2	2	4	4	3	2	4	3	2	3	2	4	1	1	1	1	4
1683	韩宜芮	2	9	1	1	2	4	5	1	5	2	4	1	3	2	3	4	5	3	2	4	2	2	2	2	3	2	4	1	2	2	1	3	2	3	2	2	4	3	3	3	4	5	3	3	4	2	2	3
1684	苏澎雅	2	12	1	1	1	4	5	1	5	1	5	1	2	1	1	5	5	1	2	5	5	4	5	4	5	5	5	4	5	4	5	4	4	1	3	1	1	6	1	5	1	6	1	1	2	1	1	1
1686	李夕	2	12	1	1	2	5	5	1	5	1	5	1	2	1	1	4	5	2	2	4	2	2	3	2	2	2	1	3	2	4	3	2	3	1	1	1	2	4	5	4	1	4	5	4	2	2	1	1
1687	李丹雪	2	12	1	1	1	5	5	1	5	1	5	1	1	1	1	5	5	1	1	5	1	2	1	3	1	1	1	2	2	3	1	2	1	4	1	1	1	2	1	6	1	1	6	2	2	1	1	1
1689	白雪	2	12	1	1	2	5	5	1	5	1	5	1	1	2	2	5	5	1	1	4	2	4	3	1	1	1	2	2	3	2	1	2	3	1	1	1	1	1	2	1	4	5	6	1	2	1	2	1
1692	胡锌贻	2	10	1	1	3	5	5	1	5	1	5	1	1	1	1	4	5	1	1	5	4	5	4	1	1	2	2	3	3	3	2	5	2	3	6	5	6	5	6	5	5	6	6	5	6	5	6	6
[truncated: 17 more columns]
